# Supplementary material for: Systems biology network-based discovery of a small molecule activator BL-AD008 targeting AMPK/ZIPK and inducing apoptosis in cervical cancer
Source: Oncotarget. 2015 Mar 10;6(10):8071–88. doi: 10.18632/oncotarget.3513 (PMC4480736; doi:10.18632/oncotarget.3513)
Supplement: Supplementary file 2 [file oncotarget-06-8071-s002.xls]

## Sheet: Core
Interactor A	Interactor B	LR	Iterolog Mapping	Gene Co-expression	DDI	SSBP
AAPK1_HUMAN	MK11_HUMAN	198745	0.991362	9.17309	29.3719	744.076
AAPK1_HUMAN	ERN1_HUMAN	87907.2	0.991362	3.50076	83.3534	303.883
AAPK1_HUMAN	CSK22_HUMAN	81168.2	0.991362	9.17309	29.3719	303.883
AAPK1_HUMAN	KS6A1_HUMAN	69208.5	0.991362	2.75611	83.3534	303.883
AAPK1_HUMAN	RAF1_HUMAN	69208.5	0.991362	2.75611	83.3534	303.883
AAPK1_HUMAN	MK07_HUMAN	59021.6	0.991362	14.6835	29.3719	138.044
AAPK1_HUMAN	BTK_HUMAN	27596.1	0.991362	2.41922	83.3534	138.044
AAPK1_HUMAN	KS6A4_HUMAN	26853.8	0.991362	2.35414	83.3534	138.044
AAPK1_HUMAN	MK03_HUMAN	24387.5	0.991362	2.75611	29.3719	303.883
AAPK1_HUMAN	MP2K5_HUMAN	24387.5	0.991362	2.75611	29.3719	303.883
AAPK1_HUMAN	CDK7_HUMAN	20299.5	0.991362	2.29412	29.3719	303.883
AAPK1_HUMAN	MK13_HUMAN	20299.5	0.991362	2.29412	29.3719	303.883
AAPK1_HUMAN	KPCD_HUMAN	18992.9	0.991362	2.4259	130.452	60.539
AAPK1_HUMAN	PAK4_HUMAN	12135.7	0.991362	2.4259	83.3534	60.539
AAPK1_HUMAN	PAK7_HUMAN	12135.7	0.991362	2.4259	83.3534	60.539
AAPK1_HUMAN	ROR2_HUMAN	12135.7	0.991362	2.4259	83.3534	60.539
AAPK1_HUMAN	CDK1_HUMAN	12034.6	0.991362	2.99399	29.3719	138.044
AAPK1_HUMAN	ARBK1_HUMAN	11776.7	0.991362	2.35414	83.3534	60.539
AAPK1_HUMAN	KALRN_HUMAN	11776.7	0.991362	2.35414	83.3534	60.539
AAPK1_HUMAN	FGFR3_HUMAN	11476.4	0.991362	2.29412	83.3534	60.539
AAPK1_HUMAN	CDK9_HUMAN	11078.4	0.991362	2.75611	29.3719	138.044
AAPK1_HUMAN	M3K5_HUMAN	11078.4	0.991362	2.75611	29.3719	138.044
AAPK1_HUMAN	MK08_HUMAN	9221.38	0.991362	2.29412	29.3719	138.044
AAPK1_HUMAN	TIE2_HUMAN	9221.38	0.991362	2.29412	29.3719	138.044
AAPK1_HUMAN	EPHB3_HUMAN	6313.51	0.991362	9.17309	29.3719	23.6369
AAPK1_HUMAN	BCL3_HUMAN	6171.09	0.991362	3.50076	29.3719	60.539
AAPK1_HUMAN	PGFRA_HUMAN	5383.25	0.991362	2.75611	83.3534	23.6369
AAPK1_HUMAN	KAPCG_HUMAN	4858.44	0.991362	2.75611	29.3719	60.539
AAPK1_HUMAN	NFKB2_HUMAN	4858.44	0.991362	2.75611	29.3719	60.539
AAPK1_HUMAN	PIM1_HUMAN	4858.44	0.991362	2.75611	29.3719	60.539
AAPK1_HUMAN	CTRO_HUMAN	4738.28	0.991362	2.4259	83.3534	23.6369
AAPK1_HUMAN	CDK4_HUMAN	4276.35	0.991362	2.4259	29.3719	60.539
AAPK1_HUMAN	CDK6_HUMAN	4264.56	0.991362	2.41922	29.3719	60.539
AAPK1_HUMAN	CDK2_HUMAN	4074.42	0.991362	5.91984	29.3719	23.6369
AAPK1_HUMAN	EPHA1_HUMAN	1896.94	0.991362	2.75611	29.3719	23.6369
AAPK1_HUMAN	RFXK_HUMAN	1896.94	0.991362	2.75611	29.3719	23.6369
AAPK1_HUMAN	CDN1B_HUMAN	1669.66	0.991362	2.4259	29.3719	23.6369
AAPK1_HUMAN	CSK_HUMAN	1669.66	0.991362	2.4259	29.3719	23.6369
AAPK1_HUMAN	EPHA2_HUMAN	1669.66	0.991362	2.4259	29.3719	23.6369
AAPK1_HUMAN	FGR_HUMAN	1665.06	0.991362	2.41922	29.3719	23.6369
AAPK1_HUMAN	IKKA_HUMAN	1665.06	0.991362	2.41922	29.3719	23.6369
AAPK1_HUMAN	EPHA7_HUMAN	1620.27	0.991362	2.35414	29.3719	23.6369
AAPK1_HUMAN	RASK_HUMAN	1620.27	0.991362	2.35414	29.3719	23.6369
AAPK1_HUMAN	TGFR2_HUMAN	1578.96	0.991362	2.29412	29.3719	23.6369
AAPK1_HUMAN	TNFA_HUMAN	1159.09	0.991362	4.48288	0.858266	303.883
AAPK1_HUMAN	VAV_HUMAN	1128.93	0.991362	2.4259	83.3534	5.63168
AAPK1_HUMAN	IL1B_HUMAN	1077.42	0.991362	9.17309	0.858266	138.044
AAPK1_HUMAN	MELK_HUMAN	976.162	0.991362	1.4183	29.3719	23.6369
AAPK1_HUMAN	FOXO3_HUMAN	905.155	0.991362	3.50076	0.858266	303.883
AAPK1_HUMAN	RAN_HUMAN	490.967	0.991362	2.99399	29.3719	5.63168
AAPK1_HUMAN	ABR_HUMAN	451.959	0.991362	2.75611	29.3719	5.63168
AAPK1_HUMAN	AP2B_HUMAN	411.181	0.991362	3.50076	0.858266	138.044
AAPK1_HUMAN	ARHG8_HUMAN	397.81	0.991362	2.4259	29.3719	5.63168
AAPK1_HUMAN	FGF2_HUMAN	323.719	0.991362	2.75611	0.858266	138.044
AAPK1_HUMAN	STAT4_HUMAN	323.719	0.991362	2.75611	0.858266	138.044
AAPK1_HUMAN	GATA1_HUMAN	284.934	0.991362	2.4259	0.858266	138.044
AAPK1_HUMAN	HDAC1_HUMAN	284.149	0.991362	2.41922	0.858266	138.044
AAPK1_HUMAN	HDAC2_HUMAN	284.149	0.991362	2.41922	0.858266	138.044
AAPK1_HUMAN	HHEX_HUMAN	284.149	0.991362	2.41922	0.858266	138.044
AAPK1_HUMAN	CITE2_HUMAN	269.455	0.991362	2.29412	0.858266	138.044
AAPK1_HUMAN	P53_HUMAN	248.443	0.991362	0.960874	0.858266	303.883
AAPK1_HUMAN	P73_HUMAN	248.443	0.991362	0.960874	0.858266	303.883
AAPK1_HUMAN	SMAD3_HUMAN	248.443	0.991362	0.960874	0.858266	303.883
AAPK1_HUMAN	IRF7_HUMAN	230.912	0.991362	4.48288	0.858266	60.539
AAPK1_HUMAN	VAV3_HUMAN	230.576	0.991362	2.29412	83.3534	1.21631
AAPK1_HUMAN	CITE1_HUMAN	180.323	0.991362	3.50076	0.858266	60.539
AAPK1_HUMAN	NKX25_HUMAN	180.323	0.991362	3.50076	0.858266	60.539
AAPK1_HUMAN	ARHG9_HUMAN	158.769	0.991362	4.48288	29.3719	1.21631
AAPK1_HUMAN	GLI3_HUMAN	141.967	0.991362	2.75611	0.858266	60.539
AAPK1_HUMAN	MSX2_HUMAN	141.967	0.991362	2.75611	0.858266	60.539
AAPK1_HUMAN	TBX3_HUMAN	141.967	0.991362	2.75611	0.858266	60.539
AAPK1_HUMAN	VEGFA_HUMAN	141.967	0.991362	2.75611	0.858266	60.539
AAPK1_HUMAN	CCL2_HUMAN	126.71	0.991362	2.45992	0.858266	60.539
AAPK1_HUMAN	SMAD2_HUMAN	124.613	0.991362	2.41922	0.858266	60.539
AAPK1_HUMAN	EPO_HUMAN	118.169	0.991362	2.29412	0.858266	60.539
AAPK1_HUMAN	PAX2_HUMAN	118.169	0.991362	2.29412	0.858266	60.539
AAPK1_HUMAN	TLR4_HUMAN	118.169	0.991362	2.29412	0.858266	60.539
AAPK1_HUMAN	BMP2_HUMAN	90.1578	0.991362	4.48288	0.858266	23.6369
AAPK1_HUMAN	PDGFB_HUMAN	90.1578	0.991362	4.48288	0.858266	23.6369
AAPK1_HUMAN	IKBA_HUMAN	85.9174	0.991362	2.4259	29.3719	1.21631
AAPK1_HUMAN	ARHGG_HUMAN	81.2499	0.991362	2.29412	29.3719	1.21631
AAPK1_HUMAN	PSN2_HUMAN	70.4057	0.991362	3.50076	0.858266	23.6369
AAPK1_HUMAN	FOXM1_HUMAN	60.2138	0.991362	2.99399	0.858266	23.6369
AAPK1_HUMAN	BCL2_HUMAN	49.4944	0.991362	0.960874	0.858266	60.539
AAPK1_HUMAN	TNR6_HUMAN	49.4944	0.991362	0.960874	0.858266	60.539
AAPK1_HUMAN	GLI2_HUMAN	49.4727	0.991362	2.45992	0.858266	23.6369
AAPK1_HUMAN	UHRF1_HUMAN	49.4727	0.991362	2.45992	0.858266	23.6369
AAPK1_HUMAN	HES1_HUMAN	48.7887	0.991362	2.4259	0.858266	23.6369
AAPK1_HUMAN	IFNG_HUMAN	48.7887	0.991362	2.4259	0.858266	23.6369
AAPK1_HUMAN	NKX31_HUMAN	48.7887	0.991362	2.4259	0.858266	23.6369
AAPK1_HUMAN	TWST1_HUMAN	48.7887	0.991362	2.4259	0.858266	23.6369
AAPK1_HUMAN	P63_HUMAN	48.6543	0.991362	2.41922	0.858266	23.6369
AAPK1_HUMAN	BRCA1_HUMAN	46.1382	0.991362	2.29412	0.858266	23.6369
AAPK1_HUMAN	AAPK1_HUMAN	29.1182	0.991362	1	29.3719	1
AAPK1_HUMAN	CASP1_HUMAN	21.4808	0.991362	4.48288	0.858266	5.63168
AAPK1_HUMAN	PSN1_HUMAN	21.4808	0.991362	4.48288	0.858266	5.63168
ABR_HUMAN	VAV_HUMAN	9.27319e+06	0.991362	2.75611	4561.24	744.076
ABR_HUMAN	ABR_HUMAN	3.19733e+06	0.991362	1	1062.9	3034.34
ABR_HUMAN	VAV3_HUMAN	2.01529e+06	0.991362	2.41922	1089.25	771.441
ABR_HUMAN	ARHG9_HUMAN	1.09319e+06	0.991362	2.4259	1062.9	427.659
ABR_HUMAN	ARHGG_HUMAN	1.09319e+06	0.991362	2.4259	1062.9	427.659
ABR_HUMAN	ARHG8_HUMAN	904666	0.991362	2.35414	502.482	771.441
ABR_HUMAN	KALRN_HUMAN	228876	0.991362	2.29412	130.452	771.441
ABR_HUMAN	BTK_HUMAN	154324	0.991362	2.41922	1062.9	60.539
ABR_HUMAN	KPCD_HUMAN	60916.6	0.991362	2.4259	83.3534	303.883
ABR_HUMAN	RASK_HUMAN	42027.3	0.991362	2.35414	130.452	138.044
ABR_HUMAN	RAF1_HUMAN	29315.3	0.991362	2.35414	29.3719	427.659
ABR_HUMAN	MK03_HUMAN	9751.11	0.991362	2.4259	29.3719	138.044
ABR_HUMAN	MK07_HUMAN	9751.11	0.991362	2.4259	29.3719	138.044
ABR_HUMAN	ARBK1_HUMAN	7395.19	0.991362	2.41922	130.452	23.6369
ABR_HUMAN	RAN_HUMAN	7012.76	0.991362	2.29412	130.452	23.6369
ABR_HUMAN	CDK1_HUMAN	4264.56	0.991362	2.41922	29.3719	60.539
ABR_HUMAN	MK08_HUMAN	4149.85	0.991362	2.35414	29.3719	60.539
ABR_HUMAN	MK11_HUMAN	1896.94	0.991362	2.75611	29.3719	23.6369
ABR_HUMAN	MP2K5_HUMAN	1896.94	0.991362	2.75611	29.3719	23.6369
ABR_HUMAN	KAPCG_HUMAN	1669.66	0.991362	2.4259	29.3719	23.6369
ABR_HUMAN	M3K5_HUMAN	1669.66	0.991362	2.4259	29.3719	23.6369
ABR_HUMAN	PAK4_HUMAN	1669.66	0.991362	2.4259	29.3719	23.6369
ABR_HUMAN	FGF2_HUMAN	1665.06	0.991362	2.41922	29.3719	23.6369
ABR_HUMAN	TGFR2_HUMAN	1665.06	0.991362	2.41922	29.3719	23.6369
ABR_HUMAN	KS6A1_HUMAN	1620.27	0.991362	2.35414	29.3719	23.6369
ABR_HUMAN	PAK7_HUMAN	1620.27	0.991362	2.35414	29.3719	23.6369
ABR_HUMAN	PSN1_HUMAN	627.241	0.991362	2.4259	0.858266	303.883
ABR_HUMAN	NGF_HUMAN	608.687	0.991362	2.35414	0.858266	303.883
ABR_HUMAN	CTRO_HUMAN	574.069	0.991362	3.50076	29.3719	5.63168
ABR_HUMAN	ERN1_HUMAN	451.959	0.991362	2.75611	29.3719	5.63168
ABR_HUMAN	STAT4_HUMAN	397.81	0.991362	2.4259	29.3719	5.63168
ABR_HUMAN	IKKA_HUMAN	396.714	0.991362	2.41922	29.3719	5.63168
ABR_HUMAN	MK13_HUMAN	396.714	0.991362	2.41922	29.3719	5.63168
ABR_HUMAN	CSK22_HUMAN	386.042	0.991362	2.35414	29.3719	5.63168
ABR_HUMAN	MELK_HUMAN	386.042	0.991362	2.35414	29.3719	5.63168
ABR_HUMAN	PIM1_HUMAN	386.042	0.991362	2.35414	29.3719	5.63168
ABR_HUMAN	CSK_HUMAN	380.541	0.991362	2.41922	130.452	1.21631
ABR_HUMAN	CDK4_HUMAN	376.199	0.991362	2.29412	29.3719	5.63168
ABR_HUMAN	FGR_HUMAN	370.305	0.991362	2.35414	130.452	1.21631
ABR_HUMAN	PSN2_HUMAN	276.505	0.991362	2.35414	0.858266	138.044
ABR_HUMAN	CASP3_HUMAN	141.967	0.991362	2.75611	0.858266	60.539
ABR_HUMAN	CITE1_HUMAN	124.958	0.991362	2.4259	0.858266	60.539
ABR_HUMAN	EPO_HUMAN	124.958	0.991362	2.4259	0.858266	60.539
ABR_HUMAN	IL1B_HUMAN	124.958	0.991362	2.4259	0.858266	60.539
ABR_HUMAN	FADD_HUMAN	124.613	0.991362	2.41922	0.858266	60.539
ABR_HUMAN	IKBA_HUMAN	121.261	0.991362	2.35414	0.858266	60.539
ABR_HUMAN	TNFA_HUMAN	121.261	0.991362	2.35414	0.858266	60.539
ABR_HUMAN	RL40_HUMAN	118.169	0.991362	2.29412	0.858266	60.539
ABR_HUMAN	CASP2_HUMAN	112.859	0.991362	0.960874	0.858266	138.044
ABR_HUMAN	TNR16_HUMAN	112.859	0.991362	0.960874	0.858266	138.044
ABR_HUMAN	TNR1A_HUMAN	112.859	0.991362	0.960874	0.858266	138.044
ABR_HUMAN	TNR6_HUMAN	112.859	0.991362	0.960874	0.858266	138.044
ABR_HUMAN	CDK6_HUMAN	85.9174	0.991362	2.4259	29.3719	1.21631
ABR_HUMAN	KS6A4_HUMAN	85.9174	0.991362	2.4259	29.3719	1.21631
ABR_HUMAN	CDK2_HUMAN	85.6807	0.991362	2.41922	29.3719	1.21631
ABR_HUMAN	CDK7_HUMAN	83.3759	0.991362	2.35414	29.3719	1.21631
ABR_HUMAN	CDK9_HUMAN	81.2499	0.991362	2.29412	29.3719	1.21631
ABR_HUMAN	CASP1_HUMAN	70.4057	0.991362	3.50076	0.858266	23.6369
ABR_HUMAN	EPHA7_HUMAN	55.4297	0.991362	2.75611	0.858266	23.6369
ABR_HUMAN	ROR2_HUMAN	55.4297	0.991362	2.75611	0.858266	23.6369
ABR_HUMAN	TIE2_HUMAN	55.4297	0.991362	2.75611	0.858266	23.6369
ABR_HUMAN	BAK_HUMAN	49.4944	0.991362	0.960874	0.858266	60.539
ABR_HUMAN	BCL2_HUMAN	49.4944	0.991362	0.960874	0.858266	60.539
ABR_HUMAN	CASP8_HUMAN	49.4944	0.991362	0.960874	0.858266	60.539
ABR_HUMAN	BRCA1_HUMAN	48.7887	0.991362	2.4259	0.858266	23.6369
ABR_HUMAN	FOXO3_HUMAN	48.7887	0.991362	2.4259	0.858266	23.6369
ABR_HUMAN	CCL2_HUMAN	48.6543	0.991362	2.41922	0.858266	23.6369
ABR_HUMAN	NFKB2_HUMAN	47.3455	0.991362	2.35414	0.858266	23.6369
ABR_HUMAN	PDGFB_HUMAN	47.3455	0.991362	2.35414	0.858266	23.6369
ABR_HUMAN	TLR4_HUMAN	47.3455	0.991362	2.35414	0.858266	23.6369
ANGT_HUMAN	PDGFB_HUMAN	1809.06	0.991362	2.75611	0.858266	771.441
ANGT_HUMAN	TLR4_HUMAN	1631.21	0.991362	4.48288	0.858266	427.659
ANGT_HUMAN	BMP4_HUMAN	1616.34	0.991362	2.75611	0.858266	689.256
ANGT_HUMAN	TNFA_HUMAN	1592.32	0.991362	2.4259	0.858266	771.441
ANGT_HUMAN	IL1B_HUMAN	1545.22	0.991362	2.35414	0.858266	771.441
ANGT_HUMAN	VEGFA_HUMAN	1531.6	0.991362	2.41922	0.858266	744.076
ANGT_HUMAN	GLI3_HUMAN	1452.4	0.991362	2.29412	0.858266	744.076
ANGT_HUMAN	BMP2_HUMAN	882.724	0.991362	2.4259	0.858266	427.659
ANGT_HUMAN	FGF2_HUMAN	856.613	0.991362	2.35414	0.858266	427.659
ANGT_HUMAN	P53_HUMAN	630.701	0.991362	0.960874	0.858266	771.441
ANGT_HUMAN	BCL2_HUMAN	563.51	0.991362	0.960874	0.858266	689.256
ANGT_HUMAN	CDK6_HUMAN	411.181	0.991362	3.50076	0.858266	138.044
ANGT_HUMAN	BAK_HUMAN	349.638	0.991362	0.960874	0.858266	427.659
ANGT_HUMAN	TNR6_HUMAN	349.638	0.991362	0.960874	0.858266	427.659
ANGT_HUMAN	PSN1_HUMAN	284.934	0.991362	2.4259	0.858266	138.044
ANGT_HUMAN	CITE1_HUMAN	284.149	0.991362	2.41922	0.858266	138.044
ANGT_HUMAN	NKX31_HUMAN	284.149	0.991362	2.41922	0.858266	138.044
ANGT_HUMAN	IKBA_HUMAN	276.505	0.991362	2.35414	0.858266	138.044
ANGT_HUMAN	CASP2_HUMAN	248.443	0.991362	0.960874	0.858266	303.883
ANGT_HUMAN	TNR1A_HUMAN	248.443	0.991362	0.960874	0.858266	303.883
ANGT_HUMAN	MSX2_HUMAN	180.323	0.991362	3.50076	0.858266	60.539
ANGT_HUMAN	FOXO3_HUMAN	141.967	0.991362	2.75611	0.858266	60.539
ANGT_HUMAN	NKX25_HUMAN	141.967	0.991362	2.75611	0.858266	60.539
ANGT_HUMAN	PAX2_HUMAN	141.967	0.991362	2.75611	0.858266	60.539
ANGT_HUMAN	AP2B_HUMAN	124.958	0.991362	2.4259	0.858266	60.539
ANGT_HUMAN	BCL3_HUMAN	124.958	0.991362	2.4259	0.858266	60.539
ANGT_HUMAN	CCL2_HUMAN	124.958	0.991362	2.4259	0.858266	60.539
ANGT_HUMAN	EPO_HUMAN	124.958	0.991362	2.4259	0.858266	60.539
ANGT_HUMAN	IFNG_HUMAN	124.958	0.991362	2.4259	0.858266	60.539
ANGT_HUMAN	KPCD_HUMAN	124.958	0.991362	2.4259	0.858266	60.539
ANGT_HUMAN	MK08_HUMAN	124.958	0.991362	2.4259	0.858266	60.539
ANGT_HUMAN	PGFRA_HUMAN	124.958	0.991362	2.4259	0.858266	60.539
ANGT_HUMAN	TBX3_HUMAN	124.958	0.991362	2.4259	0.858266	60.539
ANGT_HUMAN	TIE2_HUMAN	124.958	0.991362	2.4259	0.858266	60.539
ANGT_HUMAN	ARBK1_HUMAN	124.613	0.991362	2.41922	0.858266	60.539
ANGT_HUMAN	CDK4_HUMAN	124.613	0.991362	2.41922	0.858266	60.539
ANGT_HUMAN	FOXM1_HUMAN	124.613	0.991362	2.41922	0.858266	60.539
ANGT_HUMAN	NFKB2_HUMAN	124.613	0.991362	2.41922	0.858266	60.539
ANGT_HUMAN	NGF_HUMAN	124.613	0.991362	2.41922	0.858266	60.539
ANGT_HUMAN	RASK_HUMAN	124.613	0.991362	2.41922	0.858266	60.539
ANGT_HUMAN	BRCA1_HUMAN	121.261	0.991362	2.35414	0.858266	60.539
ANGT_HUMAN	CDN1B_HUMAN	121.261	0.991362	2.35414	0.858266	60.539
ANGT_HUMAN	CITE2_HUMAN	121.261	0.991362	2.35414	0.858266	60.539
ANGT_HUMAN	GATA1_HUMAN	121.261	0.991362	2.35414	0.858266	60.539
ANGT_HUMAN	RL40_HUMAN	121.261	0.991362	2.35414	0.858266	60.539
ANGT_HUMAN	TGFR2_HUMAN	121.261	0.991362	2.35414	0.858266	60.539
ANGT_HUMAN	FADD_HUMAN	118.169	0.991362	2.29412	0.858266	60.539
ANGT_HUMAN	P73_HUMAN	112.859	0.991362	0.960874	0.858266	138.044
ANGT_HUMAN	SMAD3_HUMAN	112.859	0.991362	0.960874	0.858266	138.044
ANGT_HUMAN	CASP1_HUMAN	55.4297	0.991362	2.75611	0.858266	23.6369
ANGT_HUMAN	CASP3_HUMAN	55.4297	0.991362	2.75611	0.858266	23.6369
ANGT_HUMAN	B2CL1_HUMAN	49.4944	0.991362	0.960874	0.858266	60.539
ANGT_HUMAN	CASP8_HUMAN	49.4944	0.991362	0.960874	0.858266	60.539
ANGT_HUMAN	TNR16_HUMAN	49.4944	0.991362	0.960874	0.858266	60.539
ANGT_HUMAN	ARHG8_HUMAN	48.7887	0.991362	2.4259	0.858266	23.6369
ANGT_HUMAN	GLI2_HUMAN	48.7887	0.991362	2.4259	0.858266	23.6369
ANGT_HUMAN	KAPCG_HUMAN	48.7887	0.991362	2.4259	0.858266	23.6369
ANGT_HUMAN	P63_HUMAN	48.7887	0.991362	2.4259	0.858266	23.6369
ANGT_HUMAN	ROR2_HUMAN	48.7887	0.991362	2.4259	0.858266	23.6369
ANGT_HUMAN	DICER_HUMAN	48.6543	0.991362	2.41922	0.858266	23.6369
ANGT_HUMAN	CDK1_HUMAN	47.3455	0.991362	2.35414	0.858266	23.6369
ANGT_HUMAN	FGFR3_HUMAN	47.3455	0.991362	2.35414	0.858266	23.6369
ANGT_HUMAN	MK03_HUMAN	47.3455	0.991362	2.35414	0.858266	23.6369
ANGT_HUMAN	RAF1_HUMAN	47.3455	0.991362	2.35414	0.858266	23.6369
ANGT_HUMAN	SMAD2_HUMAN	47.3455	0.991362	2.35414	0.858266	23.6369
ANGT_HUMAN	PSN2_HUMAN	46.1382	0.991362	2.29412	0.858266	23.6369
ANGT_HUMAN	ANGT_HUMAN	29.1182	0.991362	1	29.3719	1
AP2B_HUMAN	GLI3_HUMAN	2053.04	0.991362	3.50076	0.858266	689.256
AP2B_HUMAN	HDAC1_HUMAN	1809.06	0.991362	2.75611	0.858266	771.441
AP2B_HUMAN	BMP4_HUMAN	1592.32	0.991362	2.4259	0.858266	771.441
AP2B_HUMAN	HDAC2_HUMAN	1592.32	0.991362	2.4259	0.858266	771.441
AP2B_HUMAN	NKX25_HUMAN	1592.32	0.991362	2.4259	0.858266	771.441
AP2B_HUMAN	TNFA_HUMAN	1592.32	0.991362	2.4259	0.858266	771.441
AP2B_HUMAN	HES1_HUMAN	1587.93	0.991362	2.41922	0.858266	771.441
AP2B_HUMAN	PAX2_HUMAN	1545.22	0.991362	2.35414	0.858266	771.441
AP2B_HUMAN	GATA1_HUMAN	1535.84	0.991362	2.4259	0.858266	744.076
AP2B_HUMAN	TBX3_HUMAN	1535.84	0.991362	2.4259	0.858266	744.076
AP2B_HUMAN	GLI2_HUMAN	1531.6	0.991362	2.41922	0.858266	744.076
AP2B_HUMAN	FOXM1_HUMAN	1505.82	0.991362	2.29412	0.858266	771.441
AP2B_HUMAN	NKX31_HUMAN	1490.41	0.991362	2.35414	0.858266	744.076
AP2B_HUMAN	P63_HUMAN	1490.41	0.991362	2.35414	0.858266	744.076
AP2B_HUMAN	BCL3_HUMAN	1002.88	0.991362	2.75611	0.858266	427.659
AP2B_HUMAN	BMP2_HUMAN	1002.88	0.991362	2.75611	0.858266	427.659
AP2B_HUMAN	IRF7_HUMAN	1002.88	0.991362	2.75611	0.858266	427.659
AP2B_HUMAN	SMAD2_HUMAN	882.724	0.991362	2.4259	0.858266	427.659
AP2B_HUMAN	CITE2_HUMAN	880.292	0.991362	2.41922	0.858266	427.659
AP2B_HUMAN	TWST1_HUMAN	880.292	0.991362	2.41922	0.858266	427.659
AP2B_HUMAN	FGF2_HUMAN	856.613	0.991362	2.35414	0.858266	427.659
AP2B_HUMAN	FOXO3_HUMAN	856.613	0.991362	2.35414	0.858266	427.659
AP2B_HUMAN	IFNG_HUMAN	856.613	0.991362	2.35414	0.858266	427.659
AP2B_HUMAN	MSX2_HUMAN	856.613	0.991362	2.35414	0.858266	427.659
AP2B_HUMAN	P53_HUMAN	630.701	0.991362	0.960874	0.858266	771.441
AP2B_HUMAN	CDK7_HUMAN	627.241	0.991362	2.4259	0.858266	303.883
AP2B_HUMAN	HHEX_HUMAN	625.513	0.991362	2.41922	0.858266	303.883
AP2B_HUMAN	P73_HUMAN	608.328	0.991362	0.960874	0.858266	744.076
AP2B_HUMAN	SMAD3_HUMAN	608.328	0.991362	0.960874	0.858266	744.076
AP2B_HUMAN	IL1B_HUMAN	411.181	0.991362	3.50076	0.858266	138.044
AP2B_HUMAN	CDN1B_HUMAN	323.719	0.991362	2.75611	0.858266	138.044
AP2B_HUMAN	RAF1_HUMAN	323.719	0.991362	2.75611	0.858266	138.044
AP2B_HUMAN	CITE1_HUMAN	284.934	0.991362	2.4259	0.858266	138.044
AP2B_HUMAN	VEGFA_HUMAN	284.934	0.991362	2.4259	0.858266	138.044
AP2B_HUMAN	DICER_HUMAN	276.505	0.991362	2.35414	0.858266	138.044
AP2B_HUMAN	MP2K5_HUMAN	276.505	0.991362	2.35414	0.858266	138.044
AP2B_HUMAN	KS6A1_HUMAN	180.323	0.991362	3.50076	0.858266	60.539
AP2B_HUMAN	STAT4_HUMAN	180.323	0.991362	3.50076	0.858266	60.539
AP2B_HUMAN	CDK9_HUMAN	141.967	0.991362	2.75611	0.858266	60.539
AP2B_HUMAN	PDGFB_HUMAN	141.967	0.991362	2.75611	0.858266	60.539
AP2B_HUMAN	EPO_HUMAN	124.958	0.991362	2.4259	0.858266	60.539
AP2B_HUMAN	RFXK_HUMAN	124.958	0.991362	2.4259	0.858266	60.539
AP2B_HUMAN	UHRF1_HUMAN	124.613	0.991362	2.41922	0.858266	60.539
AP2B_HUMAN	BRCA1_HUMAN	118.169	0.991362	2.29412	0.858266	60.539
AP2B_HUMAN	IKBA_HUMAN	90.1578	0.991362	4.48288	0.858266	23.6369
AP2B_HUMAN	MK07_HUMAN	90.1578	0.991362	4.48288	0.858266	23.6369
AP2B_HUMAN	CSK22_HUMAN	70.4057	0.991362	3.50076	0.858266	23.6369
AP2B_HUMAN	MK03_HUMAN	70.4057	0.991362	3.50076	0.858266	23.6369
AP2B_HUMAN	KS6A4_HUMAN	55.4297	0.991362	2.75611	0.858266	23.6369
AP2B_HUMAN	MK11_HUMAN	55.4297	0.991362	2.75611	0.858266	23.6369
AP2B_HUMAN	BCL2_HUMAN	49.4944	0.991362	0.960874	0.858266	60.539
AP2B_HUMAN	BTK_HUMAN	48.7887	0.991362	2.4259	0.858266	23.6369
AP2B_HUMAN	CASP3_HUMAN	48.7887	0.991362	2.4259	0.858266	23.6369
AP2B_HUMAN	ERN1_HUMAN	48.7887	0.991362	2.4259	0.858266	23.6369
AP2B_HUMAN	MK13_HUMAN	48.7887	0.991362	2.4259	0.858266	23.6369
AP2B_HUMAN	NFKB2_HUMAN	48.7887	0.991362	2.4259	0.858266	23.6369
AP2B_HUMAN	ROR2_HUMAN	48.6543	0.991362	2.41922	0.858266	23.6369
AP2B_HUMAN	KAPCG_HUMAN	47.3455	0.991362	2.35414	0.858266	23.6369
AP2B_HUMAN	CDK2_HUMAN	46.1382	0.991362	2.29412	0.858266	23.6369
ARBK1_HUMAN	KALRN_HUMAN	1.00972e+06	0.991362	14.6835	502.482	138.044
ARBK1_HUMAN	KPCD_HUMAN	904666	0.991362	2.35414	502.482	771.441
ARBK1_HUMAN	CDK1_HUMAN	149158	0.991362	2.4259	83.3534	744.076
ARBK1_HUMAN	RAF1_HUMAN	83192.9	0.991362	2.35414	83.3534	427.659
ARBK1_HUMAN	MK03_HUMAN	69208.5	0.991362	2.75611	83.3534	303.883
ARBK1_HUMAN	MK08_HUMAN	69208.5	0.991362	2.75611	83.3534	303.883
ARBK1_HUMAN	MP2K5_HUMAN	60916.6	0.991362	2.4259	83.3534	303.883
ARBK1_HUMAN	MK07_HUMAN	60748.8	0.991362	2.41922	83.3534	303.883
ARBK1_HUMAN	TGFR2_HUMAN	59114.7	0.991362	2.35414	83.3534	303.883
ARBK1_HUMAN	KS6A1_HUMAN	49203.5	0.991362	2.75611	130.452	138.044
ARBK1_HUMAN	BTK_HUMAN	21483.3	0.991362	2.41922	378.968	23.6369
ARBK1_HUMAN	PAK4_HUMAN	18940.6	0.991362	2.41922	130.452	60.539
ARBK1_HUMAN	PAK7_HUMAN	18431.1	0.991362	2.35414	130.452	60.539
ARBK1_HUMAN	FGFR3_HUMAN	11776.7	0.991362	2.35414	83.3534	60.539
ARBK1_HUMAN	TIE2_HUMAN	9462.67	0.991362	2.35414	29.3719	138.044
ARBK1_HUMAN	VAV3_HUMAN	7731.92	0.991362	2.75611	502.482	5.63168
ARBK1_HUMAN	ARHG8_HUMAN	7415.62	0.991362	2.4259	130.452	23.6369
ARBK1_HUMAN	ERN1_HUMAN	7012.76	0.991362	2.29412	130.452	23.6369
ARBK1_HUMAN	MELK_HUMAN	6837.69	0.991362	3.50076	83.3534	23.6369
ARBK1_HUMAN	ARHG9_HUMAN	6805.56	0.991362	2.4259	502.482	5.63168
ARBK1_HUMAN	ARHGG_HUMAN	6786.81	0.991362	2.41922	502.482	5.63168
ARBK1_HUMAN	CDN1B_HUMAN	6171.09	0.991362	3.50076	29.3719	60.539
ARBK1_HUMAN	PIM1_HUMAN	5383.25	0.991362	2.75611	83.3534	23.6369
ARBK1_HUMAN	VAV_HUMAN	4980.88	0.991362	2.35414	378.968	5.63168
ARBK1_HUMAN	M3K5_HUMAN	4738.28	0.991362	2.4259	83.3534	23.6369
ARBK1_HUMAN	CSK22_HUMAN	4480.87	0.991362	2.29412	83.3534	23.6369
ARBK1_HUMAN	EPHA2_HUMAN	1896.94	0.991362	2.75611	29.3719	23.6369
ARBK1_HUMAN	EPHA7_HUMAN	1669.66	0.991362	2.4259	29.3719	23.6369
ARBK1_HUMAN	IKBA_HUMAN	397.81	0.991362	2.4259	29.3719	5.63168
ARBK1_HUMAN	BCL2_HUMAN	349.638	0.991362	0.960874	0.858266	427.659
ARBK1_HUMAN	CCL2_HUMAN	284.934	0.991362	2.4259	0.858266	138.044
ARBK1_HUMAN	BCL3_HUMAN	158.769	0.991362	4.48288	29.3719	1.21631
ARBK1_HUMAN	PSN1_HUMAN	124.958	0.991362	2.4259	0.858266	60.539
ARBK1_HUMAN	EPO_HUMAN	124.613	0.991362	2.41922	0.858266	60.539
ARBK1_HUMAN	NGF_HUMAN	124.613	0.991362	2.41922	0.858266	60.539
ARBK1_HUMAN	RL40_HUMAN	124.613	0.991362	2.41922	0.858266	60.539
ARBK1_HUMAN	FOXO3_HUMAN	121.261	0.991362	2.35414	0.858266	60.539
ARBK1_HUMAN	IL1B_HUMAN	121.261	0.991362	2.35414	0.858266	60.539
ARBK1_HUMAN	PSN2_HUMAN	55.4297	0.991362	2.75611	0.858266	23.6369
ARBK1_HUMAN	BAK_HUMAN	49.4944	0.991362	0.960874	0.858266	60.539
ARBK1_HUMAN	FGF2_HUMAN	48.7887	0.991362	2.4259	0.858266	23.6369
ARBK1_HUMAN	CASP3_HUMAN	48.6543	0.991362	2.41922	0.858266	23.6369
ARBK1_HUMAN	TLR4_HUMAN	48.6543	0.991362	2.41922	0.858266	23.6369
ARBK1_HUMAN	BMP4_HUMAN	47.3455	0.991362	2.35414	0.858266	23.6369
ARBK1_HUMAN	NKX25_HUMAN	47.3455	0.991362	2.35414	0.858266	23.6369
ARHG8_HUMAN	VAV3_HUMAN	1.89678e+06	0.991362	2.41922	1062.9	744.076
ARHG8_HUMAN	VAV_HUMAN	1.89152e+06	0.991362	2.35414	1089.25	744.076
ARHG8_HUMAN	ARHG9_HUMAN	1.06085e+06	0.991362	2.35414	1062.9	427.659
ARHG8_HUMAN	ARHGG_HUMAN	1.06085e+06	0.991362	2.35414	1062.9	427.659
ARHG8_HUMAN	ARHG8_HUMAN	293571	0.991362	1	502.482	589.333
ARHG8_HUMAN	KALRN_HUMAN	234865	0.991362	2.35414	130.452	771.441
ARHG8_HUMAN	M3K5_HUMAN	59021.6	0.991362	14.6835	29.3719	138.044
ARHG8_HUMAN	BTK_HUMAN	55175.2	0.991362	2.4259	378.968	60.539
ARHG8_HUMAN	RAF1_HUMAN	29315.3	0.991362	2.35414	29.3719	427.659
ARHG8_HUMAN	KPCD_HUMAN	27672.3	0.991362	2.4259	83.3534	138.044
ARHG8_HUMAN	RASK_HUMAN	11776.7	0.991362	2.35414	83.3534	60.539
ARHG8_HUMAN	CDK1_HUMAN	9751.11	0.991362	2.4259	29.3719	138.044
ARHG8_HUMAN	RAN_HUMAN	4738.28	0.991362	2.4259	83.3534	23.6369
ARHG8_HUMAN	MK07_HUMAN	4276.35	0.991362	2.4259	29.3719	60.539
ARHG8_HUMAN	MK08_HUMAN	4264.56	0.991362	2.41922	29.3719	60.539
ARHG8_HUMAN	MK03_HUMAN	4149.85	0.991362	2.35414	29.3719	60.539
ARHG8_HUMAN	MP2K5_HUMAN	1896.94	0.991362	2.75611	29.3719	23.6369
ARHG8_HUMAN	PAK7_HUMAN	1896.94	0.991362	2.75611	29.3719	23.6369
ARHG8_HUMAN	PAK4_HUMAN	1669.66	0.991362	2.4259	29.3719	23.6369
ARHG8_HUMAN	KAPCG_HUMAN	1620.27	0.991362	2.35414	29.3719	23.6369
ARHG8_HUMAN	KS6A1_HUMAN	1620.27	0.991362	2.35414	29.3719	23.6369
ARHG8_HUMAN	MELK_HUMAN	1620.27	0.991362	2.35414	29.3719	23.6369
ARHG8_HUMAN	MK11_HUMAN	1620.27	0.991362	2.35414	29.3719	23.6369
ARHG8_HUMAN	PSN1_HUMAN	627.241	0.991362	2.4259	0.858266	303.883
ARHG8_HUMAN	PSN2_HUMAN	627.241	0.991362	2.4259	0.858266	303.883
ARHG8_HUMAN	PIM1_HUMAN	490.967	0.991362	2.99399	29.3719	5.63168
ARHG8_HUMAN	CSK22_HUMAN	451.959	0.991362	2.75611	29.3719	5.63168
ARHG8_HUMAN	TGFR2_HUMAN	451.959	0.991362	2.75611	29.3719	5.63168
ARHG8_HUMAN	FADD_HUMAN	411.181	0.991362	3.50076	0.858266	138.044
ARHG8_HUMAN	IKKA_HUMAN	397.81	0.991362	2.4259	29.3719	5.63168
ARHG8_HUMAN	MK13_HUMAN	397.81	0.991362	2.4259	29.3719	5.63168
ARHG8_HUMAN	CDK4_HUMAN	386.042	0.991362	2.35414	29.3719	5.63168
ARHG8_HUMAN	CTRO_HUMAN	386.042	0.991362	2.35414	29.3719	5.63168
ARHG8_HUMAN	ERN1_HUMAN	376.199	0.991362	2.29412	29.3719	5.63168
ARHG8_HUMAN	NGF_HUMAN	284.934	0.991362	2.4259	0.858266	138.044
ARHG8_HUMAN	CSK_HUMAN	277.011	0.991362	2.75611	83.3534	1.21631
ARHG8_HUMAN	FGR_HUMAN	277.011	0.991362	2.75611	83.3534	1.21631
ARHG8_HUMAN	TNFA_HUMAN	276.505	0.991362	2.35414	0.858266	138.044
ARHG8_HUMAN	IL1B_HUMAN	141.967	0.991362	2.75611	0.858266	60.539
ARHG8_HUMAN	CASP3_HUMAN	124.613	0.991362	2.41922	0.858266	60.539
ARHG8_HUMAN	RL40_HUMAN	121.261	0.991362	2.35414	0.858266	60.539
ARHG8_HUMAN	CASP2_HUMAN	112.859	0.991362	0.960874	0.858266	138.044
ARHG8_HUMAN	TNR16_HUMAN	112.859	0.991362	0.960874	0.858266	138.044
ARHG8_HUMAN	TNR6_HUMAN	112.859	0.991362	0.960874	0.858266	138.044
ARHG8_HUMAN	KS6A4_HUMAN	97.6124	0.991362	2.75611	29.3719	1.21631
ARHG8_HUMAN	CDK2_HUMAN	85.9174	0.991362	2.4259	29.3719	1.21631
ARHG8_HUMAN	CDK7_HUMAN	83.3759	0.991362	2.35414	29.3719	1.21631
ARHG8_HUMAN	CDK9_HUMAN	83.3759	0.991362	2.35414	29.3719	1.21631
ARHG8_HUMAN	CDK6_HUMAN	81.2499	0.991362	2.29412	29.3719	1.21631
ARHG8_HUMAN	CASP1_HUMAN	55.4297	0.991362	2.75611	0.858266	23.6369
ARHG8_HUMAN	BAK_HUMAN	49.4944	0.991362	0.960874	0.858266	60.539
ARHG8_HUMAN	P53_HUMAN	49.4944	0.991362	0.960874	0.858266	60.539
ARHG8_HUMAN	TNR1A_HUMAN	49.4944	0.991362	0.960874	0.858266	60.539
ARHG8_HUMAN	FGF2_HUMAN	48.7887	0.991362	2.4259	0.858266	23.6369
ARHG8_HUMAN	TLR4_HUMAN	48.7887	0.991362	2.4259	0.858266	23.6369
ARHG8_HUMAN	FOXO3_HUMAN	48.6543	0.991362	2.41922	0.858266	23.6369
ARHG8_HUMAN	EPO_HUMAN	47.3455	0.991362	2.35414	0.858266	23.6369
ARHG8_HUMAN	IKBA_HUMAN	47.3455	0.991362	2.35414	0.858266	23.6369
ARHG8_HUMAN	EPHA7_HUMAN	46.1382	0.991362	2.29412	0.858266	23.6369
ARHG9_HUMAN	VAV3_HUMAN	1.50086e+06	0.991362	2.29412	1543.11	427.659
ARHG9_HUMAN	ARHGG_HUMAN	867133	0.991362	2.35414	868.807	427.659
ARHG9_HUMAN	ARHG9_HUMAN	664444	0.991362	1	868.807	771.441
ARHG9_HUMAN	KALRN_HUMAN	516801	0.991362	2.4259	502.482	427.659
ARHG9_HUMAN	VAV_HUMAN	336087	0.991362	2.4259	326.775	427.659
ARHG9_HUMAN	RAF1_HUMAN	69208.5	0.991362	2.75611	83.3534	303.883
ARHG9_HUMAN	BTK_HUMAN	49387.9	0.991362	2.4259	868.807	23.6369
ARHG9_HUMAN	RASK_HUMAN	4725.22	0.991362	2.41922	83.3534	23.6369
ARHG9_HUMAN	KPCD_HUMAN	4598.12	0.991362	2.35414	83.3534	23.6369
ARHG9_HUMAN	MK03_HUMAN	4149.85	0.991362	2.35414	29.3719	60.539
ARHG9_HUMAN	MK08_HUMAN	4149.85	0.991362	2.35414	29.3719	60.539
ARHG9_HUMAN	RL40_HUMAN	4149.85	0.991362	2.35414	29.3719	60.539
ARHG9_HUMAN	CDK1_HUMAN	4044.03	0.991362	2.29412	29.3719	60.539
ARHG9_HUMAN	MK07_HUMAN	2409.45	0.991362	3.50076	29.3719	23.6369
ARHG9_HUMAN	IKBA_HUMAN	1669.66	0.991362	2.4259	29.3719	23.6369
ARHG9_HUMAN	KAPCG_HUMAN	1669.66	0.991362	2.4259	29.3719	23.6369
ARHG9_HUMAN	KS6A1_HUMAN	1620.27	0.991362	2.35414	29.3719	23.6369
ARHG9_HUMAN	M3K5_HUMAN	1620.27	0.991362	2.35414	29.3719	23.6369
ARHG9_HUMAN	MP2K5_HUMAN	1282.6	0.991362	2.75611	83.3534	5.63168
ARHG9_HUMAN	CSK_HUMAN	1105.49	0.991362	2.41922	378.968	1.21631
ARHG9_HUMAN	FGR_HUMAN	1105.49	0.991362	2.41922	378.968	1.21631
ARHG9_HUMAN	RAN_HUMAN	1095.54	0.991362	2.35414	83.3534	5.63168
ARHG9_HUMAN	ERN1_HUMAN	574.069	0.991362	3.50076	29.3719	5.63168
ARHG9_HUMAN	PIM1_HUMAN	574.069	0.991362	3.50076	29.3719	5.63168
ARHG9_HUMAN	CSK22_HUMAN	451.959	0.991362	2.75611	29.3719	5.63168
ARHG9_HUMAN	EPHA7_HUMAN	451.959	0.991362	2.75611	29.3719	5.63168
ARHG9_HUMAN	MK11_HUMAN	451.959	0.991362	2.75611	29.3719	5.63168
ARHG9_HUMAN	PAK7_HUMAN	451.959	0.991362	2.75611	29.3719	5.63168
ARHG9_HUMAN	EPHA2_HUMAN	397.81	0.991362	2.4259	29.3719	5.63168
ARHG9_HUMAN	IKKA_HUMAN	397.81	0.991362	2.4259	29.3719	5.63168
ARHG9_HUMAN	P63_HUMAN	397.81	0.991362	2.4259	29.3719	5.63168
ARHG9_HUMAN	FGFR3_HUMAN	396.714	0.991362	2.41922	29.3719	5.63168
ARHG9_HUMAN	MK13_HUMAN	396.714	0.991362	2.41922	29.3719	5.63168
ARHG9_HUMAN	PAK4_HUMAN	396.714	0.991362	2.41922	29.3719	5.63168
ARHG9_HUMAN	TGFR2_HUMAN	386.042	0.991362	2.35414	29.3719	5.63168
ARHG9_HUMAN	MELK_HUMAN	376.199	0.991362	2.29412	29.3719	5.63168
ARHG9_HUMAN	NGF_HUMAN	323.719	0.991362	2.75611	0.858266	138.044
ARHG9_HUMAN	BCL3_HUMAN	158.769	0.991362	4.48288	29.3719	1.21631
ARHG9_HUMAN	P53_HUMAN	157.568	0.991362	0.960874	29.3719	5.63168
ARHG9_HUMAN	P73_HUMAN	157.568	0.991362	0.960874	29.3719	5.63168
ARHG9_HUMAN	PSN1_HUMAN	141.967	0.991362	2.75611	0.858266	60.539
ARHG9_HUMAN	PSN2_HUMAN	141.967	0.991362	2.75611	0.858266	60.539
ARHG9_HUMAN	PGFRA_HUMAN	123.985	0.991362	3.50076	29.3719	1.21631
ARHG9_HUMAN	STAT4_HUMAN	123.985	0.991362	3.50076	29.3719	1.21631
ARHG9_HUMAN	CASP3_HUMAN	121.261	0.991362	2.35414	0.858266	60.539
ARHG9_HUMAN	UHRF1_HUMAN	106.037	0.991362	2.99399	29.3719	1.21631
ARHG9_HUMAN	CDK9_HUMAN	97.6124	0.991362	2.75611	29.3719	1.21631
ARHG9_HUMAN	EPHB3_HUMAN	97.6124	0.991362	2.75611	29.3719	1.21631
ARHG9_HUMAN	RFXK_HUMAN	97.6124	0.991362	2.75611	29.3719	1.21631
ARHG9_HUMAN	CDK4_HUMAN	85.9174	0.991362	2.4259	29.3719	1.21631
ARHG9_HUMAN	CTRO_HUMAN	85.9174	0.991362	2.4259	29.3719	1.21631
ARHG9_HUMAN	EPHA1_HUMAN	85.9174	0.991362	2.4259	29.3719	1.21631
ARHG9_HUMAN	KS6A4_HUMAN	85.9174	0.991362	2.4259	29.3719	1.21631
ARHG9_HUMAN	NFKB2_HUMAN	85.9174	0.991362	2.4259	29.3719	1.21631
ARHG9_HUMAN	ROR2_HUMAN	85.9174	0.991362	2.4259	29.3719	1.21631
ARHG9_HUMAN	TIE2_HUMAN	85.9174	0.991362	2.4259	29.3719	1.21631
ARHG9_HUMAN	CDK6_HUMAN	83.3759	0.991362	2.35414	29.3719	1.21631
ARHG9_HUMAN	CDK7_HUMAN	83.3759	0.991362	2.35414	29.3719	1.21631
ARHG9_HUMAN	CDK2_HUMAN	81.2499	0.991362	2.29412	29.3719	1.21631
ARHG9_HUMAN	TNFA_HUMAN	70.4057	0.991362	3.50076	0.858266	23.6369
ARHG9_HUMAN	CASP2_HUMAN	49.4944	0.991362	0.960874	0.858266	60.539
ARHG9_HUMAN	TNR16_HUMAN	49.4944	0.991362	0.960874	0.858266	60.539
ARHG9_HUMAN	FGF2_HUMAN	48.7887	0.991362	2.4259	0.858266	23.6369
ARHG9_HUMAN	FOXO3_HUMAN	48.7887	0.991362	2.4259	0.858266	23.6369
ARHG9_HUMAN	FADD_HUMAN	48.6543	0.991362	2.41922	0.858266	23.6369
ARHG9_HUMAN	CASP1_HUMAN	21.4808	0.991362	4.48288	0.858266	5.63168
ARHGG_HUMAN	VAV3_HUMAN	2.29027e+06	0.991362	3.50076	1543.11	427.659
ARHGG_HUMAN	ARHGG_HUMAN	593658	0.991362	1	868.807	689.256
ARHGG_HUMAN	KALRN_HUMAN	488726	0.991362	2.29412	502.482	427.659
ARHGG_HUMAN	VAV_HUMAN	326146	0.991362	2.35414	326.775	427.659
ARHGG_HUMAN	BTK_HUMAN	47927	0.991362	2.35414	868.807	23.6369
ARHGG_HUMAN	RAF1_HUMAN	27672.3	0.991362	2.4259	83.3534	138.044
ARHGG_HUMAN	EPHA2_HUMAN	9751.11	0.991362	2.4259	29.3719	138.044
ARHGG_HUMAN	CDK1_HUMAN	7902.36	0.991362	4.48288	29.3719	60.539
ARHGG_HUMAN	MK08_HUMAN	4858.44	0.991362	2.75611	29.3719	60.539
ARHGG_HUMAN	RL40_HUMAN	4858.44	0.991362	2.75611	29.3719	60.539
ARHGG_HUMAN	KPCD_HUMAN	4738.28	0.991362	2.4259	83.3534	23.6369
ARHGG_HUMAN	RASK_HUMAN	4738.28	0.991362	2.4259	83.3534	23.6369
ARHGG_HUMAN	MK03_HUMAN	4264.56	0.991362	2.41922	29.3719	60.539
ARHGG_HUMAN	RAN_HUMAN	2086.18	0.991362	4.48288	83.3534	5.63168
ARHGG_HUMAN	MK07_HUMAN	2060.66	0.991362	2.99399	29.3719	23.6369
ARHGG_HUMAN	IKBA_HUMAN	1665.06	0.991362	2.41922	29.3719	23.6369
ARHGG_HUMAN	M3K5_HUMAN	1620.27	0.991362	2.35414	29.3719	23.6369
ARHGG_HUMAN	MELK_HUMAN	1504.24	0.991362	9.17309	29.3719	5.63168
ARHGG_HUMAN	MP2K5_HUMAN	1128.93	0.991362	2.4259	83.3534	5.63168
ARHGG_HUMAN	CSK_HUMAN	1075.75	0.991362	2.35414	378.968	1.21631
ARHGG_HUMAN	FGR_HUMAN	1075.75	0.991362	2.35414	378.968	1.21631
ARHGG_HUMAN	IKKA_HUMAN	574.069	0.991362	3.50076	29.3719	5.63168
ARHGG_HUMAN	TGFR2_HUMAN	574.069	0.991362	3.50076	29.3719	5.63168
ARHGG_HUMAN	FGFR3_HUMAN	451.959	0.991362	2.75611	29.3719	5.63168
ARHGG_HUMAN	MK13_HUMAN	451.959	0.991362	2.75611	29.3719	5.63168
ARHGG_HUMAN	EPHA7_HUMAN	397.81	0.991362	2.4259	29.3719	5.63168
ARHGG_HUMAN	ERN1_HUMAN	397.81	0.991362	2.4259	29.3719	5.63168
ARHGG_HUMAN	P63_HUMAN	397.81	0.991362	2.4259	29.3719	5.63168
ARHGG_HUMAN	PAK4_HUMAN	397.81	0.991362	2.4259	29.3719	5.63168
ARHGG_HUMAN	PGFRA_HUMAN	397.81	0.991362	2.4259	29.3719	5.63168
ARHGG_HUMAN	KS6A1_HUMAN	396.714	0.991362	2.41922	29.3719	5.63168
ARHGG_HUMAN	PAK7_HUMAN	396.714	0.991362	2.41922	29.3719	5.63168
ARHGG_HUMAN	KAPCG_HUMAN	386.042	0.991362	2.35414	29.3719	5.63168
ARHGG_HUMAN	MK11_HUMAN	386.042	0.991362	2.35414	29.3719	5.63168
ARHGG_HUMAN	CSK22_HUMAN	376.199	0.991362	2.29412	29.3719	5.63168
ARHGG_HUMAN	PIM1_HUMAN	376.199	0.991362	2.29412	29.3719	5.63168
ARHGG_HUMAN	NGF_HUMAN	284.934	0.991362	2.4259	0.858266	138.044
ARHGG_HUMAN	CDK7_HUMAN	158.769	0.991362	4.48288	29.3719	1.21631
ARHGG_HUMAN	P53_HUMAN	157.568	0.991362	0.960874	29.3719	5.63168
ARHGG_HUMAN	P73_HUMAN	157.568	0.991362	0.960874	29.3719	5.63168
ARHGG_HUMAN	PSN1_HUMAN	124.613	0.991362	2.41922	0.858266	60.539
ARHGG_HUMAN	CDK2_HUMAN	123.985	0.991362	3.50076	29.3719	1.21631
ARHGG_HUMAN	CTRO_HUMAN	123.985	0.991362	3.50076	29.3719	1.21631
ARHGG_HUMAN	CASP3_HUMAN	121.261	0.991362	2.35414	0.858266	60.539
ARHGG_HUMAN	PSN2_HUMAN	121.261	0.991362	2.35414	0.858266	60.539
ARHGG_HUMAN	EPHA1_HUMAN	97.6124	0.991362	2.75611	29.3719	1.21631
ARHGG_HUMAN	KS6A4_HUMAN	97.6124	0.991362	2.75611	29.3719	1.21631
ARHGG_HUMAN	TIE2_HUMAN	97.6124	0.991362	2.75611	29.3719	1.21631
ARHGG_HUMAN	UHRF1_HUMAN	97.6124	0.991362	2.75611	29.3719	1.21631
ARHGG_HUMAN	RFXK_HUMAN	85.9174	0.991362	2.4259	29.3719	1.21631
ARHGG_HUMAN	ROR2_HUMAN	85.9174	0.991362	2.4259	29.3719	1.21631
ARHGG_HUMAN	STAT4_HUMAN	85.9174	0.991362	2.4259	29.3719	1.21631
ARHGG_HUMAN	CDK6_HUMAN	85.6807	0.991362	2.41922	29.3719	1.21631
ARHGG_HUMAN	CDK9_HUMAN	85.6807	0.991362	2.41922	29.3719	1.21631
ARHGG_HUMAN	NFKB2_HUMAN	85.6807	0.991362	2.41922	29.3719	1.21631
ARHGG_HUMAN	BCL3_HUMAN	83.3759	0.991362	2.35414	29.3719	1.21631
ARHGG_HUMAN	CDK4_HUMAN	83.3759	0.991362	2.35414	29.3719	1.21631
ARHGG_HUMAN	EPHB3_HUMAN	81.2499	0.991362	2.29412	29.3719	1.21631
ARHGG_HUMAN	FADD_HUMAN	70.4057	0.991362	3.50076	0.858266	23.6369
ARHGG_HUMAN	TNFA_HUMAN	60.2138	0.991362	2.99399	0.858266	23.6369
ARHGG_HUMAN	CASP2_HUMAN	49.4944	0.991362	0.960874	0.858266	60.539
ARHGG_HUMAN	TNR16_HUMAN	49.4944	0.991362	0.960874	0.858266	60.539
ARHGG_HUMAN	FOXO3_HUMAN	46.1382	0.991362	2.29412	0.858266	23.6369
ARHGG_HUMAN	BRCA1_HUMAN	43.9549	0.991362	9.17309	0.858266	5.63168
B2CL1_HUMAN	BCL2_HUMAN	1.45239e+06	0.991362	0.960874	502.482	3034.34
B2CL1_HUMAN	BAK_HUMAN	61252.7	0.991362	0.960874	83.3534	771.441
B2CL1_HUMAN	CASP1_HUMAN	3862.31	0.991362	0.960874	29.3719	138.044
B2CL1_HUMAN	CASP2_HUMAN	1693.81	0.991362	0.960874	29.3719	60.539
B2CL1_HUMAN	P53_HUMAN	630.701	0.991362	0.960874	0.858266	771.441
B2CL1_HUMAN	TNR6_HUMAN	608.328	0.991362	0.960874	0.858266	744.076
B2CL1_HUMAN	VEGFA_HUMAN	608.328	0.991362	0.960874	0.858266	744.076
B2CL1_HUMAN	B2CL1_HUMAN	478.651	0.991362	0.960874	502.482	1
B2CL1_HUMAN	BMP4_HUMAN	349.638	0.991362	0.960874	0.858266	427.659
B2CL1_HUMAN	TNFA_HUMAN	349.638	0.991362	0.960874	0.858266	427.659
B2CL1_HUMAN	CASP3_HUMAN	248.443	0.991362	0.960874	0.858266	303.883
B2CL1_HUMAN	CASP8_HUMAN	248.443	0.991362	0.960874	0.858266	303.883
B2CL1_HUMAN	CITE1_HUMAN	248.443	0.991362	0.960874	0.858266	303.883
B2CL1_HUMAN	NGF_HUMAN	248.443	0.991362	0.960874	0.858266	303.883
B2CL1_HUMAN	P73_HUMAN	248.443	0.991362	0.960874	0.858266	303.883
B2CL1_HUMAN	RL40_HUMAN	248.443	0.991362	0.960874	0.858266	303.883
B2CL1_HUMAN	CITE2_HUMAN	112.859	0.991362	0.960874	0.858266	138.044
B2CL1_HUMAN	EPO_HUMAN	112.859	0.991362	0.960874	0.858266	138.044
B2CL1_HUMAN	FADD_HUMAN	112.859	0.991362	0.960874	0.858266	138.044
B2CL1_HUMAN	GATA1_HUMAN	112.859	0.991362	0.960874	0.858266	138.044
B2CL1_HUMAN	GLI2_HUMAN	112.859	0.991362	0.960874	0.858266	138.044
B2CL1_HUMAN	MK08_HUMAN	112.859	0.991362	0.960874	0.858266	138.044
B2CL1_HUMAN	PGFRA_HUMAN	112.859	0.991362	0.960874	0.858266	138.044
B2CL1_HUMAN	PSN1_HUMAN	112.859	0.991362	0.960874	0.858266	138.044
B2CL1_HUMAN	PSN2_HUMAN	112.859	0.991362	0.960874	0.858266	138.044
B2CL1_HUMAN	RAF1_HUMAN	112.859	0.991362	0.960874	0.858266	138.044
B2CL1_HUMAN	SMAD3_HUMAN	112.859	0.991362	0.960874	0.858266	138.044
B2CL1_HUMAN	TBX3_HUMAN	112.859	0.991362	0.960874	0.858266	138.044
B2CL1_HUMAN	BCL3_HUMAN	49.4944	0.991362	0.960874	0.858266	60.539
B2CL1_HUMAN	BMP2_HUMAN	49.4944	0.991362	0.960874	0.858266	60.539
B2CL1_HUMAN	CDK1_HUMAN	49.4944	0.991362	0.960874	0.858266	60.539
B2CL1_HUMAN	DICER_HUMAN	49.4944	0.991362	0.960874	0.858266	60.539
B2CL1_HUMAN	FGFR3_HUMAN	49.4944	0.991362	0.960874	0.858266	60.539
B2CL1_HUMAN	GLI3_HUMAN	49.4944	0.991362	0.960874	0.858266	60.539
B2CL1_HUMAN	HDAC1_HUMAN	49.4944	0.991362	0.960874	0.858266	60.539
B2CL1_HUMAN	IKBA_HUMAN	49.4944	0.991362	0.960874	0.858266	60.539
B2CL1_HUMAN	IKKA_HUMAN	49.4944	0.991362	0.960874	0.858266	60.539
B2CL1_HUMAN	IL1B_HUMAN	49.4944	0.991362	0.960874	0.858266	60.539
B2CL1_HUMAN	M3K5_HUMAN	49.4944	0.991362	0.960874	0.858266	60.539
B2CL1_HUMAN	MELK_HUMAN	49.4944	0.991362	0.960874	0.858266	60.539
B2CL1_HUMAN	MK07_HUMAN	49.4944	0.991362	0.960874	0.858266	60.539
B2CL1_HUMAN	MSX2_HUMAN	49.4944	0.991362	0.960874	0.858266	60.539
B2CL1_HUMAN	PAK7_HUMAN	49.4944	0.991362	0.960874	0.858266	60.539
B2CL1_HUMAN	PIM1_HUMAN	49.4944	0.991362	0.960874	0.858266	60.539
BAK_HUMAN	BCL2_HUMAN	1.02343e+06	0.991362	0.960874	83.3534	12889.5
BAK_HUMAN	BAK_HUMAN	396188	0.991362	0.960874	29.3719	14160.3
BAK_HUMAN	CASP2_HUMAN	20818.4	0.991362	0.960874	29.3719	744.076
BAK_HUMAN	CASP1_HUMAN	3862.31	0.991362	0.960874	29.3719	138.044
BAK_HUMAN	CASP8_HUMAN	630.701	0.991362	0.960874	0.858266	771.441
BAK_HUMAN	IL1B_HUMAN	630.701	0.991362	0.960874	0.858266	771.441
BAK_HUMAN	TNR6_HUMAN	630.701	0.991362	0.960874	0.858266	771.441
BAK_HUMAN	CASP3_HUMAN	608.328	0.991362	0.960874	0.858266	744.076
BAK_HUMAN	FADD_HUMAN	608.328	0.991362	0.960874	0.858266	744.076
BAK_HUMAN	TNFA_HUMAN	608.328	0.991362	0.960874	0.858266	744.076
BAK_HUMAN	P53_HUMAN	481.817	0.991362	0.960874	0.858266	589.333
BAK_HUMAN	CDK1_HUMAN	349.638	0.991362	0.960874	0.858266	427.659
BAK_HUMAN	TNR1A_HUMAN	349.638	0.991362	0.960874	0.858266	427.659
BAK_HUMAN	BMP4_HUMAN	248.443	0.991362	0.960874	0.858266	303.883
BAK_HUMAN	CCL2_HUMAN	248.443	0.991362	0.960874	0.858266	303.883
BAK_HUMAN	MK08_HUMAN	248.443	0.991362	0.960874	0.858266	303.883
BAK_HUMAN	P73_HUMAN	248.443	0.991362	0.960874	0.858266	303.883
BAK_HUMAN	GLI3_HUMAN	112.859	0.991362	0.960874	0.858266	138.044
BAK_HUMAN	M3K5_HUMAN	112.859	0.991362	0.960874	0.858266	138.044
BAK_HUMAN	NGF_HUMAN	112.859	0.991362	0.960874	0.858266	138.044
BAK_HUMAN	NKX31_HUMAN	112.859	0.991362	0.960874	0.858266	138.044
BAK_HUMAN	PSN1_HUMAN	112.859	0.991362	0.960874	0.858266	138.044
BAK_HUMAN	RAF1_HUMAN	112.859	0.991362	0.960874	0.858266	138.044
BAK_HUMAN	SMAD3_HUMAN	112.859	0.991362	0.960874	0.858266	138.044
BAK_HUMAN	BMP2_HUMAN	49.4944	0.991362	0.960874	0.858266	60.539
BAK_HUMAN	BRCA1_HUMAN	49.4944	0.991362	0.960874	0.858266	60.539
BAK_HUMAN	CITE1_HUMAN	49.4944	0.991362	0.960874	0.858266	60.539
BAK_HUMAN	EPHA7_HUMAN	49.4944	0.991362	0.960874	0.858266	60.539
BAK_HUMAN	FGF2_HUMAN	49.4944	0.991362	0.960874	0.858266	60.539
BAK_HUMAN	IFNG_HUMAN	49.4944	0.991362	0.960874	0.858266	60.539
BAK_HUMAN	MELK_HUMAN	49.4944	0.991362	0.960874	0.858266	60.539
BAK_HUMAN	MSX2_HUMAN	49.4944	0.991362	0.960874	0.858266	60.539
BAK_HUMAN	P63_HUMAN	49.4944	0.991362	0.960874	0.858266	60.539
BAK_HUMAN	PSN2_HUMAN	49.4944	0.991362	0.960874	0.858266	60.539
BAK_HUMAN	RL40_HUMAN	49.4944	0.991362	0.960874	0.858266	60.539
BAK_HUMAN	TGFR2_HUMAN	49.4944	0.991362	0.960874	0.858266	60.539
BAK_HUMAN	TLR4_HUMAN	49.4944	0.991362	0.960874	0.858266	60.539
BAK_HUMAN	VAV3_HUMAN	49.4944	0.991362	0.960874	0.858266	60.539
BCL2_HUMAN	CASP1_HUMAN	8502.32	0.991362	0.960874	29.3719	303.883
BCL2_HUMAN	CASP2_HUMAN	3862.31	0.991362	0.960874	29.3719	138.044
BCL2_HUMAN	P53_HUMAN	2480.76	0.991362	0.960874	0.858266	3034.34
BCL2_HUMAN	TNR6_HUMAN	2480.76	0.991362	0.960874	0.858266	3034.34
BCL2_HUMAN	BMP4_HUMAN	979.012	0.991362	0.960874	0.858266	1197.48
BCL2_HUMAN	IL1B_HUMAN	979.012	0.991362	0.960874	0.858266	1197.48
BCL2_HUMAN	CITE2_HUMAN	630.701	0.991362	0.960874	0.858266	771.441
BCL2_HUMAN	EPO_HUMAN	630.701	0.991362	0.960874	0.858266	771.441
BCL2_HUMAN	MK08_HUMAN	630.701	0.991362	0.960874	0.858266	771.441
BCL2_HUMAN	P73_HUMAN	630.701	0.991362	0.960874	0.858266	771.441
BCL2_HUMAN	TNFA_HUMAN	630.701	0.991362	0.960874	0.858266	771.441
BCL2_HUMAN	BRCA1_HUMAN	608.328	0.991362	0.960874	0.858266	744.076
BCL2_HUMAN	CASP8_HUMAN	608.328	0.991362	0.960874	0.858266	744.076
BCL2_HUMAN	PSN2_HUMAN	608.328	0.991362	0.960874	0.858266	744.076
BCL2_HUMAN	RL40_HUMAN	608.328	0.991362	0.960874	0.858266	744.076
BCL2_HUMAN	TLR4_HUMAN	608.328	0.991362	0.960874	0.858266	744.076
BCL2_HUMAN	VEGFA_HUMAN	608.328	0.991362	0.960874	0.858266	744.076
BCL2_HUMAN	CASP3_HUMAN	563.51	0.991362	0.960874	0.858266	689.256
BCL2_HUMAN	CCL2_HUMAN	563.51	0.991362	0.960874	0.858266	689.256
BCL2_HUMAN	CDK1_HUMAN	563.51	0.991362	0.960874	0.858266	689.256
BCL2_HUMAN	CITE1_HUMAN	563.51	0.991362	0.960874	0.858266	689.256
BCL2_HUMAN	NGF_HUMAN	563.51	0.991362	0.960874	0.858266	689.256
BCL2_HUMAN	SMAD3_HUMAN	563.51	0.991362	0.960874	0.858266	689.256
BCL2_HUMAN	GLI3_HUMAN	481.817	0.991362	0.960874	0.858266	589.333
BCL2_HUMAN	PDGFB_HUMAN	481.817	0.991362	0.960874	0.858266	589.333
BCL2_HUMAN	PSN1_HUMAN	481.817	0.991362	0.960874	0.858266	589.333
BCL2_HUMAN	BCL2_HUMAN	478.651	0.991362	0.960874	502.482	1
BCL2_HUMAN	BMP2_HUMAN	349.638	0.991362	0.960874	0.858266	427.659
BCL2_HUMAN	DICER_HUMAN	349.638	0.991362	0.960874	0.858266	427.659
BCL2_HUMAN	FGF2_HUMAN	349.638	0.991362	0.960874	0.858266	427.659
BCL2_HUMAN	P63_HUMAN	349.638	0.991362	0.960874	0.858266	427.659
BCL2_HUMAN	CDK6_HUMAN	248.443	0.991362	0.960874	0.858266	303.883
BCL2_HUMAN	CDN1B_HUMAN	248.443	0.991362	0.960874	0.858266	303.883
BCL2_HUMAN	FADD_HUMAN	248.443	0.991362	0.960874	0.858266	303.883
BCL2_HUMAN	HHEX_HUMAN	248.443	0.991362	0.960874	0.858266	303.883
BCL2_HUMAN	IFNG_HUMAN	248.443	0.991362	0.960874	0.858266	303.883
BCL2_HUMAN	NKX31_HUMAN	248.443	0.991362	0.960874	0.858266	303.883
BCL2_HUMAN	PAX2_HUMAN	248.443	0.991362	0.960874	0.858266	303.883
BCL2_HUMAN	PGFRA_HUMAN	248.443	0.991362	0.960874	0.858266	303.883
BCL2_HUMAN	RAF1_HUMAN	248.443	0.991362	0.960874	0.858266	303.883
BCL2_HUMAN	SMAD2_HUMAN	248.443	0.991362	0.960874	0.858266	303.883
BCL2_HUMAN	TGFR2_HUMAN	248.443	0.991362	0.960874	0.858266	303.883
BCL2_HUMAN	VAV3_HUMAN	248.443	0.991362	0.960874	0.858266	303.883
BCL2_HUMAN	BCL3_HUMAN	112.859	0.991362	0.960874	0.858266	138.044
BCL2_HUMAN	CDK4_HUMAN	112.859	0.991362	0.960874	0.858266	138.044
BCL2_HUMAN	GATA1_HUMAN	112.859	0.991362	0.960874	0.858266	138.044
BCL2_HUMAN	GLI2_HUMAN	112.859	0.991362	0.960874	0.858266	138.044
BCL2_HUMAN	KPCD_HUMAN	112.859	0.991362	0.960874	0.858266	138.044
BCL2_HUMAN	KS6A1_HUMAN	112.859	0.991362	0.960874	0.858266	138.044
BCL2_HUMAN	MK03_HUMAN	112.859	0.991362	0.960874	0.858266	138.044
BCL2_HUMAN	MK07_HUMAN	112.859	0.991362	0.960874	0.858266	138.044
BCL2_HUMAN	MSX2_HUMAN	112.859	0.991362	0.960874	0.858266	138.044
BCL2_HUMAN	NFKB2_HUMAN	112.859	0.991362	0.960874	0.858266	138.044
BCL2_HUMAN	PAK7_HUMAN	112.859	0.991362	0.960874	0.858266	138.044
BCL2_HUMAN	TBX3_HUMAN	112.859	0.991362	0.960874	0.858266	138.044
BCL2_HUMAN	TNR1A_HUMAN	112.859	0.991362	0.960874	0.858266	138.044
BCL2_HUMAN	BTK_HUMAN	49.4944	0.991362	0.960874	0.858266	60.539
BCL2_HUMAN	CDK7_HUMAN	49.4944	0.991362	0.960874	0.858266	60.539
BCL2_HUMAN	FOXO3_HUMAN	49.4944	0.991362	0.960874	0.858266	60.539
BCL2_HUMAN	IKBA_HUMAN	49.4944	0.991362	0.960874	0.858266	60.539
BCL2_HUMAN	M3K5_HUMAN	49.4944	0.991362	0.960874	0.858266	60.539
BCL2_HUMAN	MELK_HUMAN	49.4944	0.991362	0.960874	0.858266	60.539
BCL2_HUMAN	NKX25_HUMAN	49.4944	0.991362	0.960874	0.858266	60.539
BCL2_HUMAN	PAK4_HUMAN	49.4944	0.991362	0.960874	0.858266	60.539
BCL2_HUMAN	PIM1_HUMAN	49.4944	0.991362	0.960874	0.858266	60.539
BCL2_HUMAN	TNR16_HUMAN	49.4944	0.991362	0.960874	0.858266	60.539
BCL3_HUMAN	NFKB2_HUMAN	34320.9	0.991362	2.75611	29.3719	427.659
BCL3_HUMAN	CDK7_HUMAN	21406.5	0.991362	2.41922	29.3719	303.883
BCL3_HUMAN	IKBA_HUMAN	11078.4	0.991362	2.75611	29.3719	138.044
BCL3_HUMAN	CDK9_HUMAN	6171.09	0.991362	3.50076	29.3719	60.539
BCL3_HUMAN	MP2K5_HUMAN	6171.09	0.991362	3.50076	29.3719	60.539
BCL3_HUMAN	RFXK_HUMAN	6171.09	0.991362	3.50076	29.3719	60.539
BCL3_HUMAN	CASP3_HUMAN	4276.35	0.991362	2.4259	29.3719	60.539
BCL3_HUMAN	MK03_HUMAN	4276.35	0.991362	2.4259	29.3719	60.539
BCL3_HUMAN	BTK_HUMAN	4149.85	0.991362	2.35414	29.3719	60.539
BCL3_HUMAN	MK11_HUMAN	3085.41	0.991362	4.48288	29.3719	23.6369
BCL3_HUMAN	KS6A4_HUMAN	2409.45	0.991362	3.50076	29.3719	23.6369
BCL3_HUMAN	TNFA_HUMAN	2297.84	0.991362	3.50076	0.858266	771.441
BCL3_HUMAN	GLI3_HUMAN	2216.33	0.991362	3.50076	0.858266	744.076
BCL3_HUMAN	IKKA_HUMAN	1896.94	0.991362	2.75611	29.3719	23.6369
BCL3_HUMAN	IFNG_HUMAN	1744.89	0.991362	2.75611	0.858266	744.076
BCL3_HUMAN	NKX25_HUMAN	1744.89	0.991362	2.75611	0.858266	744.076
BCL3_HUMAN	CSK22_HUMAN	1669.66	0.991362	2.4259	29.3719	23.6369
BCL3_HUMAN	KS6A1_HUMAN	1669.66	0.991362	2.4259	29.3719	23.6369
BCL3_HUMAN	MK07_HUMAN	1669.66	0.991362	2.4259	29.3719	23.6369
BCL3_HUMAN	CDK2_HUMAN	1665.06	0.991362	2.41922	29.3719	23.6369
BCL3_HUMAN	ERN1_HUMAN	1620.27	0.991362	2.35414	29.3719	23.6369
BCL3_HUMAN	MK13_HUMAN	1620.27	0.991362	2.35414	29.3719	23.6369
BCL3_HUMAN	FOXO3_HUMAN	1273.84	0.991362	3.50076	0.858266	427.659
BCL3_HUMAN	IRF7_HUMAN	1273.84	0.991362	3.50076	0.858266	427.659
BCL3_HUMAN	TBX3_HUMAN	1159.09	0.991362	4.48288	0.858266	303.883
BCL3_HUMAN	FOXM1_HUMAN	880.292	0.991362	2.41922	0.858266	427.659
BCL3_HUMAN	HDAC2_HUMAN	880.292	0.991362	2.41922	0.858266	427.659
BCL3_HUMAN	P63_HUMAN	856.613	0.991362	2.35414	0.858266	427.659
BCL3_HUMAN	PAX2_HUMAN	856.613	0.991362	2.35414	0.858266	427.659
BCL3_HUMAN	HDAC1_HUMAN	834.77	0.991362	2.29412	0.858266	427.659
BCL3_HUMAN	CASP1_HUMAN	735.122	0.991362	4.48288	29.3719	5.63168
BCL3_HUMAN	PIM1_HUMAN	735.122	0.991362	4.48288	29.3719	5.63168
BCL3_HUMAN	BRCA1_HUMAN	627.241	0.991362	2.4259	0.858266	303.883
BCL3_HUMAN	HES1_HUMAN	627.241	0.991362	2.4259	0.858266	303.883
BCL3_HUMAN	MSX2_HUMAN	627.241	0.991362	2.4259	0.858266	303.883
BCL3_HUMAN	CITE2_HUMAN	625.513	0.991362	2.41922	0.858266	303.883
BCL3_HUMAN	SMAD2_HUMAN	608.687	0.991362	2.35414	0.858266	303.883
BCL3_HUMAN	TLR4_HUMAN	608.687	0.991362	2.35414	0.858266	303.883
BCL3_HUMAN	P73_HUMAN	608.328	0.991362	0.960874	0.858266	744.076
BCL3_HUMAN	NKX31_HUMAN	593.166	0.991362	2.29412	0.858266	303.883
BCL3_HUMAN	P53_HUMAN	563.51	0.991362	0.960874	0.858266	689.256
BCL3_HUMAN	CDK6_HUMAN	397.81	0.991362	2.4259	29.3719	5.63168
BCL3_HUMAN	VAV_HUMAN	397.81	0.991362	2.4259	29.3719	5.63168
BCL3_HUMAN	FGR_HUMAN	386.042	0.991362	2.35414	29.3719	5.63168
BCL3_HUMAN	MK08_HUMAN	386.042	0.991362	2.35414	29.3719	5.63168
BCL3_HUMAN	BMP2_HUMAN	323.719	0.991362	2.75611	0.858266	138.044
BCL3_HUMAN	CITE1_HUMAN	323.719	0.991362	2.75611	0.858266	138.044
BCL3_HUMAN	GATA1_HUMAN	323.719	0.991362	2.75611	0.858266	138.044
BCL3_HUMAN	BMP4_HUMAN	284.934	0.991362	2.4259	0.858266	138.044
BCL3_HUMAN	GLI2_HUMAN	284.934	0.991362	2.4259	0.858266	138.044
BCL3_HUMAN	HHEX_HUMAN	284.934	0.991362	2.4259	0.858266	138.044
BCL3_HUMAN	DICER_HUMAN	284.149	0.991362	2.41922	0.858266	138.044
BCL3_HUMAN	FGF2_HUMAN	276.505	0.991362	2.35414	0.858266	138.044
BCL3_HUMAN	UHRF1_HUMAN	276.505	0.991362	2.35414	0.858266	138.044
BCL3_HUMAN	SMAD3_HUMAN	248.443	0.991362	0.960874	0.858266	303.883
BCL3_HUMAN	STAT4_HUMAN	180.323	0.991362	3.50076	0.858266	60.539
BCL3_HUMAN	CASP2_HUMAN	157.568	0.991362	0.960874	29.3719	5.63168
BCL3_HUMAN	CASP8_HUMAN	157.568	0.991362	0.960874	29.3719	5.63168
BCL3_HUMAN	IL1B_HUMAN	141.967	0.991362	2.75611	0.858266	60.539
BCL3_HUMAN	TWST1_HUMAN	124.958	0.991362	2.4259	0.858266	60.539
BCL3_HUMAN	VEGFA_HUMAN	124.613	0.991362	2.41922	0.858266	60.539
BCL3_HUMAN	KALRN_HUMAN	123.985	0.991362	3.50076	29.3719	1.21631
BCL3_HUMAN	KAPCG_HUMAN	97.6124	0.991362	2.75611	29.3719	1.21631
BCL3_HUMAN	PDGFB_HUMAN	90.1578	0.991362	4.48288	0.858266	23.6369
BCL3_HUMAN	CDK4_HUMAN	85.9174	0.991362	2.4259	29.3719	1.21631
BCL3_HUMAN	CSK_HUMAN	85.9174	0.991362	2.4259	29.3719	1.21631
BCL3_HUMAN	KPCD_HUMAN	85.9174	0.991362	2.4259	29.3719	1.21631
BCL3_HUMAN	M3K5_HUMAN	85.9174	0.991362	2.4259	29.3719	1.21631
BCL3_HUMAN	CDK1_HUMAN	85.6807	0.991362	2.41922	29.3719	1.21631
BCL3_HUMAN	MELK_HUMAN	85.6807	0.991362	2.41922	29.3719	1.21631
BCL3_HUMAN	PAK4_HUMAN	85.6807	0.991362	2.41922	29.3719	1.21631
BCL3_HUMAN	TGFR2_HUMAN	85.6807	0.991362	2.41922	29.3719	1.21631
BCL3_HUMAN	CTRO_HUMAN	83.3759	0.991362	2.35414	29.3719	1.21631
BCL3_HUMAN	PAK7_HUMAN	83.3759	0.991362	2.35414	29.3719	1.21631
BCL3_HUMAN	CDN1B_HUMAN	55.4297	0.991362	2.75611	0.858266	23.6369
BCL3_HUMAN	TNR1A_HUMAN	49.4944	0.991362	0.960874	0.858266	60.539
BCL3_HUMAN	TNR6_HUMAN	49.4944	0.991362	0.960874	0.858266	60.539
BCL3_HUMAN	RAF1_HUMAN	48.7887	0.991362	2.4259	0.858266	23.6369
BCL3_HUMAN	EPO_HUMAN	48.6543	0.991362	2.41922	0.858266	23.6369
BCL3_HUMAN	FADD_HUMAN	47.3455	0.991362	2.35414	0.858266	23.6369
BCL3_HUMAN	RL40_HUMAN	46.1382	0.991362	2.29412	0.858266	23.6369
BCL3_HUMAN	BCL3_HUMAN	29.1182	0.991362	1	29.3719	1
BMP2_HUMAN	BMP2_HUMAN	15552.3	529.497	1	29.3719	1
BMP2_HUMAN	TNFA_HUMAN	9346.24	0.991362	9.17309	0.858266	1197.48
BMP2_HUMAN	FGF2_HUMAN	9038.18	0.991362	3.50076	0.858266	3034.34
BMP2_HUMAN	TBX3_HUMAN	5807.47	0.991362	9.17309	0.858266	744.076
BMP2_HUMAN	IL1B_HUMAN	5379.6	0.991362	9.17309	0.858266	689.256
BMP2_HUMAN	TGFR2_HUMAN	4044.03	0.991362	2.29412	29.3719	60.539
BMP2_HUMAN	VEGFA_HUMAN	2297.84	0.991362	3.50076	0.858266	771.441
BMP2_HUMAN	MSX2_HUMAN	2247.88	0.991362	4.48288	0.858266	589.333
BMP2_HUMAN	GATA1_HUMAN	2216.33	0.991362	3.50076	0.858266	744.076
BMP2_HUMAN	PDGFB_HUMAN	2216.33	0.991362	3.50076	0.858266	744.076
BMP2_HUMAN	CITE1_HUMAN	1809.06	0.991362	2.75611	0.858266	771.441
BMP2_HUMAN	HDAC2_HUMAN	1531.6	0.991362	2.41922	0.858266	744.076
BMP2_HUMAN	PAX2_HUMAN	1531.6	0.991362	2.41922	0.858266	744.076
BMP2_HUMAN	HDAC1_HUMAN	1505.82	0.991362	2.29412	0.858266	771.441
BMP2_HUMAN	HHEX_HUMAN	1505.82	0.991362	2.29412	0.858266	771.441
BMP2_HUMAN	NKX31_HUMAN	1422.68	0.991362	2.4259	0.858266	689.256
BMP2_HUMAN	TWST1_HUMAN	1422.68	0.991362	2.4259	0.858266	689.256
BMP2_HUMAN	HES1_HUMAN	1380.6	0.991362	2.35414	0.858266	689.256
BMP2_HUMAN	P63_HUMAN	1380.6	0.991362	2.35414	0.858266	689.256
BMP2_HUMAN	SMAD2_HUMAN	1345.4	0.991362	2.29412	0.858266	689.256
BMP2_HUMAN	GLI3_HUMAN	1216.43	0.991362	2.4259	0.858266	589.333
BMP2_HUMAN	CITE2_HUMAN	1180.45	0.991362	2.35414	0.858266	589.333
BMP2_HUMAN	NKX25_HUMAN	1180.45	0.991362	2.35414	0.858266	589.333
BMP2_HUMAN	FOXO3_HUMAN	1159.09	0.991362	4.48288	0.858266	303.883
BMP2_HUMAN	GLI2_HUMAN	1150.35	0.991362	2.29412	0.858266	589.333
BMP2_HUMAN	IFNG_HUMAN	1002.88	0.991362	2.75611	0.858266	427.659
BMP2_HUMAN	PSN1_HUMAN	1002.88	0.991362	2.75611	0.858266	427.659
BMP2_HUMAN	FOXM1_HUMAN	895.1	0.991362	2.45992	0.858266	427.659
BMP2_HUMAN	PGFRA_HUMAN	882.724	0.991362	2.4259	0.858266	427.659
BMP2_HUMAN	CCL2_HUMAN	880.292	0.991362	2.41922	0.858266	427.659
BMP2_HUMAN	ROR2_HUMAN	856.613	0.991362	2.35414	0.858266	427.659
BMP2_HUMAN	CDK6_HUMAN	608.687	0.991362	2.35414	0.858266	303.883
BMP2_HUMAN	P53_HUMAN	563.51	0.991362	0.960874	0.858266	689.256
BMP2_HUMAN	SMAD3_HUMAN	481.817	0.991362	0.960874	0.858266	589.333
BMP2_HUMAN	P73_HUMAN	349.638	0.991362	0.960874	0.858266	427.659
BMP2_HUMAN	CDN1B_HUMAN	284.934	0.991362	2.4259	0.858266	138.044
BMP2_HUMAN	IRF7_HUMAN	284.934	0.991362	2.4259	0.858266	138.044
BMP2_HUMAN	MP2K5_HUMAN	284.934	0.991362	2.4259	0.858266	138.044
BMP2_HUMAN	PSN2_HUMAN	284.934	0.991362	2.4259	0.858266	138.044
BMP2_HUMAN	TIE2_HUMAN	284.149	0.991362	2.41922	0.858266	138.044
BMP2_HUMAN	EPHA2_HUMAN	276.505	0.991362	2.35414	0.858266	138.044
BMP2_HUMAN	EPO_HUMAN	276.505	0.991362	2.35414	0.858266	138.044
BMP2_HUMAN	NGF_HUMAN	276.505	0.991362	2.35414	0.858266	138.044
BMP2_HUMAN	TLR4_HUMAN	276.505	0.991362	2.35414	0.858266	138.044
BMP2_HUMAN	TNR1A_HUMAN	248.443	0.991362	0.960874	0.858266	303.883
BMP2_HUMAN	MK07_HUMAN	230.912	0.991362	4.48288	0.858266	60.539
BMP2_HUMAN	DICER_HUMAN	154.22	0.991362	2.99399	0.858266	60.539
BMP2_HUMAN	BRCA1_HUMAN	126.71	0.991362	2.45992	0.858266	60.539
BMP2_HUMAN	CASP3_HUMAN	124.958	0.991362	2.4259	0.858266	60.539
BMP2_HUMAN	MK03_HUMAN	124.958	0.991362	2.4259	0.858266	60.539
BMP2_HUMAN	KS6A4_HUMAN	124.613	0.991362	2.41922	0.858266	60.539
BMP2_HUMAN	CDK7_HUMAN	121.261	0.991362	2.35414	0.858266	60.539
BMP2_HUMAN	BMP4_HUMAN	70.6379	0.991362	2.4259	29.3719	1
BMP2_HUMAN	IKBA_HUMAN	70.4057	0.991362	3.50076	0.858266	23.6369
BMP2_HUMAN	UHRF1_HUMAN	60.2138	0.991362	2.99399	0.858266	23.6369
BMP2_HUMAN	TNR16_HUMAN	49.4944	0.991362	0.960874	0.858266	60.539
BMP2_HUMAN	TNR6_HUMAN	49.4944	0.991362	0.960874	0.858266	60.539
BMP2_HUMAN	EPHA7_HUMAN	48.7887	0.991362	2.4259	0.858266	23.6369
BMP2_HUMAN	KS6A1_HUMAN	48.7887	0.991362	2.4259	0.858266	23.6369
BMP2_HUMAN	CTRO_HUMAN	48.6543	0.991362	2.41922	0.858266	23.6369
BMP2_HUMAN	IKKA_HUMAN	48.6543	0.991362	2.41922	0.858266	23.6369
BMP2_HUMAN	RASK_HUMAN	48.6543	0.991362	2.41922	0.858266	23.6369
BMP2_HUMAN	RFXK_HUMAN	47.3455	0.991362	2.35414	0.858266	23.6369
BMP2_HUMAN	STAT4_HUMAN	47.3455	0.991362	2.35414	0.858266	23.6369
BMP2_HUMAN	FADD_HUMAN	46.1382	0.991362	2.29412	0.858266	23.6369
BMP4_HUMAN	FGF2_HUMAN	108240	0.991362	2.75611	0.858266	46157
BMP4_HUMAN	VEGFA_HUMAN	108240	0.991362	2.75611	0.858266	46157
BMP4_HUMAN	TGFR2_HUMAN	30125.7	0.991362	2.41922	29.3719	427.659
BMP4_HUMAN	MSX2_HUMAN	9038.18	0.991362	3.50076	0.858266	3034.34
BMP4_HUMAN	GLI2_HUMAN	5922.89	0.991362	2.29412	0.858266	3034.34
BMP4_HUMAN	NKX25_HUMAN	3566.84	0.991362	3.50076	0.858266	1197.48
BMP4_HUMAN	CITE2_HUMAN	2471.7	0.991362	2.4259	0.858266	1197.48
BMP4_HUMAN	TNFA_HUMAN	2471.7	0.991362	2.4259	0.858266	1197.48
BMP4_HUMAN	TWST1_HUMAN	2464.89	0.991362	2.41922	0.858266	1197.48
BMP4_HUMAN	PAX2_HUMAN	2398.58	0.991362	2.35414	0.858266	1197.48
BMP4_HUMAN	NKX31_HUMAN	2337.42	0.991362	2.29412	0.858266	1197.48
BMP4_HUMAN	CITE1_HUMAN	1809.06	0.991362	2.75611	0.858266	771.441
BMP4_HUMAN	PSN2_HUMAN	1744.89	0.991362	2.75611	0.858266	744.076
BMP4_HUMAN	PDGFB_HUMAN	1616.34	0.991362	2.75611	0.858266	689.256
BMP4_HUMAN	TBX3_HUMAN	1616.34	0.991362	2.75611	0.858266	689.256
BMP4_HUMAN	CDK6_HUMAN	1592.32	0.991362	2.4259	0.858266	771.441
BMP4_HUMAN	HDAC1_HUMAN	1592.32	0.991362	2.4259	0.858266	771.441
BMP4_HUMAN	HDAC2_HUMAN	1545.22	0.991362	2.35414	0.858266	771.441
BMP4_HUMAN	NGF_HUMAN	1535.84	0.991362	2.4259	0.858266	744.076
BMP4_HUMAN	HHEX_HUMAN	1531.6	0.991362	2.41922	0.858266	744.076
BMP4_HUMAN	PGFRA_HUMAN	1505.82	0.991362	2.29412	0.858266	771.441
BMP4_HUMAN	CDN1B_HUMAN	1490.41	0.991362	2.35414	0.858266	744.076
BMP4_HUMAN	TIE2_HUMAN	1452.4	0.991362	2.29412	0.858266	744.076
BMP4_HUMAN	IL1B_HUMAN	1422.68	0.991362	2.4259	0.858266	689.256
BMP4_HUMAN	DICER_HUMAN	1380.6	0.991362	2.35414	0.858266	689.256
BMP4_HUMAN	HES1_HUMAN	1216.43	0.991362	2.4259	0.858266	589.333
BMP4_HUMAN	P63_HUMAN	1216.43	0.991362	2.4259	0.858266	589.333
BMP4_HUMAN	PSN1_HUMAN	1180.45	0.991362	2.35414	0.858266	589.333
BMP4_HUMAN	SMAD2_HUMAN	1180.45	0.991362	2.35414	0.858266	589.333
BMP4_HUMAN	FOXM1_HUMAN	882.724	0.991362	2.4259	0.858266	427.659
BMP4_HUMAN	EPHA2_HUMAN	880.292	0.991362	2.41922	0.858266	427.659
BMP4_HUMAN	EPO_HUMAN	856.613	0.991362	2.35414	0.858266	427.659
BMP4_HUMAN	MP2K5_HUMAN	856.613	0.991362	2.35414	0.858266	427.659
BMP4_HUMAN	RASK_HUMAN	712.62	0.991362	2.75611	0.858266	303.883
BMP4_HUMAN	P53_HUMAN	630.701	0.991362	0.960874	0.858266	771.441
BMP4_HUMAN	P73_HUMAN	630.701	0.991362	0.960874	0.858266	771.441
BMP4_HUMAN	FGFR3_HUMAN	627.241	0.991362	2.4259	0.858266	303.883
BMP4_HUMAN	IFNG_HUMAN	627.241	0.991362	2.4259	0.858266	303.883
BMP4_HUMAN	ROR2_HUMAN	625.513	0.991362	2.41922	0.858266	303.883
BMP4_HUMAN	BRCA1_HUMAN	608.687	0.991362	2.35414	0.858266	303.883
BMP4_HUMAN	GATA1_HUMAN	593.166	0.991362	2.29412	0.858266	303.883
BMP4_HUMAN	SMAD3_HUMAN	563.51	0.991362	0.960874	0.858266	689.256
BMP4_HUMAN	CASP3_HUMAN	284.934	0.991362	2.4259	0.858266	138.044
BMP4_HUMAN	FOXO3_HUMAN	284.934	0.991362	2.4259	0.858266	138.044
BMP4_HUMAN	MK07_HUMAN	284.934	0.991362	2.4259	0.858266	138.044
BMP4_HUMAN	RAF1_HUMAN	284.934	0.991362	2.4259	0.858266	138.044
BMP4_HUMAN	CCL2_HUMAN	269.455	0.991362	2.29412	0.858266	138.044
BMP4_HUMAN	MK03_HUMAN	180.323	0.991362	3.50076	0.858266	60.539
BMP4_HUMAN	EPHA7_HUMAN	141.967	0.991362	2.75611	0.858266	60.539
BMP4_HUMAN	IRF7_HUMAN	141.967	0.991362	2.75611	0.858266	60.539
BMP4_HUMAN	CDK1_HUMAN	124.958	0.991362	2.4259	0.858266	60.539
BMP4_HUMAN	KS6A1_HUMAN	124.958	0.991362	2.4259	0.858266	60.539
BMP4_HUMAN	TLR4_HUMAN	124.613	0.991362	2.41922	0.858266	60.539
BMP4_HUMAN	CASP8_HUMAN	112.859	0.991362	0.960874	0.858266	138.044
BMP4_HUMAN	TNR16_HUMAN	112.859	0.991362	0.960874	0.858266	138.044
BMP4_HUMAN	TNR6_HUMAN	112.859	0.991362	0.960874	0.858266	138.044
BMP4_HUMAN	EPHB3_HUMAN	90.1578	0.991362	4.48288	0.858266	23.6369
BMP4_HUMAN	CTRO_HUMAN	70.4057	0.991362	3.50076	0.858266	23.6369
BMP4_HUMAN	PIM1_HUMAN	70.4057	0.991362	3.50076	0.858266	23.6369
BMP4_HUMAN	TNR1A_HUMAN	49.4944	0.991362	0.960874	0.858266	60.539
BMP4_HUMAN	CDK7_HUMAN	48.7887	0.991362	2.4259	0.858266	23.6369
BMP4_HUMAN	EPHA1_HUMAN	48.7887	0.991362	2.4259	0.858266	23.6369
BMP4_HUMAN	CDK4_HUMAN	48.6543	0.991362	2.41922	0.858266	23.6369
BMP4_HUMAN	IKBA_HUMAN	47.3455	0.991362	2.35414	0.858266	23.6369
BMP4_HUMAN	M3K5_HUMAN	47.3455	0.991362	2.35414	0.858266	23.6369
BMP4_HUMAN	MK08_HUMAN	47.3455	0.991362	2.35414	0.858266	23.6369
BMP4_HUMAN	CDK2_HUMAN	46.1382	0.991362	2.29412	0.858266	23.6369
BMP4_HUMAN	FADD_HUMAN	46.1382	0.991362	2.29412	0.858266	23.6369
BMP4_HUMAN	BMP4_HUMAN	29.1182	0.991362	1	29.3719	1
BRCA1_HUMAN	BRCA1_HUMAN	1.17011e+06	0.991362	1	83.3534	14160.3
BRCA1_HUMAN	FOXM1_HUMAN	27735.7	0.991362	42.2554	0.858266	771.441
BRCA1_HUMAN	CDK1_HUMAN	2371.79	0.991362	9.17309	0.858266	303.883
BRCA1_HUMAN	CDK2_HUMAN	2371.79	0.991362	9.17309	0.858266	303.883
BRCA1_HUMAN	UHRF1_HUMAN	2371.79	0.991362	9.17309	0.858266	303.883
BRCA1_HUMAN	PDGFB_HUMAN	1535.84	0.991362	2.4259	0.858266	744.076
BRCA1_HUMAN	IL1B_HUMAN	1089.44	0.991362	2.99399	0.858266	427.659
BRCA1_HUMAN	CDK7_HUMAN	1002.88	0.991362	2.75611	0.858266	427.659
BRCA1_HUMAN	GLI3_HUMAN	1002.88	0.991362	2.75611	0.858266	427.659
BRCA1_HUMAN	MELK_HUMAN	849.822	0.991362	42.2554	0.858266	23.6369
BRCA1_HUMAN	CITE1_HUMAN	834.77	0.991362	2.29412	0.858266	427.659
BRCA1_HUMAN	TNFA_HUMAN	774.125	0.991362	2.99399	0.858266	303.883
BRCA1_HUMAN	HHEX_HUMAN	712.62	0.991362	2.75611	0.858266	303.883
BRCA1_HUMAN	CITE2_HUMAN	627.241	0.991362	2.4259	0.858266	303.883
BRCA1_HUMAN	EPO_HUMAN	625.513	0.991362	2.41922	0.858266	303.883
BRCA1_HUMAN	NKX25_HUMAN	608.687	0.991362	2.35414	0.858266	303.883
BRCA1_HUMAN	P63_HUMAN	608.687	0.991362	2.35414	0.858266	303.883
BRCA1_HUMAN	P73_HUMAN	608.328	0.991362	0.960874	0.858266	744.076
BRCA1_HUMAN	FOXO3_HUMAN	593.166	0.991362	2.29412	0.858266	303.883
BRCA1_HUMAN	MK03_HUMAN	593.166	0.991362	2.29412	0.858266	303.883
BRCA1_HUMAN	P53_HUMAN	563.51	0.991362	0.960874	0.858266	689.256
BRCA1_HUMAN	NKX31_HUMAN	323.719	0.991362	2.75611	0.858266	138.044
BRCA1_HUMAN	FGF2_HUMAN	284.149	0.991362	2.41922	0.858266	138.044
BRCA1_HUMAN	IKBA_HUMAN	284.149	0.991362	2.41922	0.858266	138.044
BRCA1_HUMAN	TBX3_HUMAN	269.455	0.991362	2.29412	0.858266	138.044
BRCA1_HUMAN	FADD_HUMAN	230.912	0.991362	4.48288	0.858266	60.539
BRCA1_HUMAN	RAN_HUMAN	230.912	0.991362	4.48288	0.858266	60.539
BRCA1_HUMAN	PGFRA_HUMAN	180.323	0.991362	3.50076	0.858266	60.539
BRCA1_HUMAN	SMAD2_HUMAN	180.323	0.991362	3.50076	0.858266	60.539
BRCA1_HUMAN	TGFR2_HUMAN	180.323	0.991362	3.50076	0.858266	60.539
BRCA1_HUMAN	DICER_HUMAN	141.967	0.991362	2.75611	0.858266	60.539
BRCA1_HUMAN	GLI2_HUMAN	141.967	0.991362	2.75611	0.858266	60.539
BRCA1_HUMAN	HDAC1_HUMAN	141.967	0.991362	2.75611	0.858266	60.539
BRCA1_HUMAN	HDAC2_HUMAN	141.967	0.991362	2.75611	0.858266	60.539
BRCA1_HUMAN	PSN1_HUMAN	124.958	0.991362	2.4259	0.858266	60.539
BRCA1_HUMAN	CDK9_HUMAN	124.613	0.991362	2.41922	0.858266	60.539
BRCA1_HUMAN	HES1_HUMAN	121.261	0.991362	2.35414	0.858266	60.539
BRCA1_HUMAN	IFNG_HUMAN	121.261	0.991362	2.35414	0.858266	60.539
BRCA1_HUMAN	IRF7_HUMAN	121.261	0.991362	2.35414	0.858266	60.539
BRCA1_HUMAN	PAX2_HUMAN	121.261	0.991362	2.35414	0.858266	60.539
BRCA1_HUMAN	RAF1_HUMAN	121.261	0.991362	2.35414	0.858266	60.539
BRCA1_HUMAN	RL40_HUMAN	121.261	0.991362	2.35414	0.858266	60.539
BRCA1_HUMAN	CASP3_HUMAN	118.169	0.991362	2.29412	0.858266	60.539
BRCA1_HUMAN	TNR6_HUMAN	112.859	0.991362	0.960874	0.858266	138.044
BRCA1_HUMAN	MK07_HUMAN	73.056	0.991362	1.4183	0.858266	60.539
BRCA1_HUMAN	CSK22_HUMAN	60.2138	0.991362	2.99399	0.858266	23.6369
BRCA1_HUMAN	CDN1B_HUMAN	55.4297	0.991362	2.75611	0.858266	23.6369
BRCA1_HUMAN	FGFR3_HUMAN	55.4297	0.991362	2.75611	0.858266	23.6369
BRCA1_HUMAN	KS6A4_HUMAN	55.4297	0.991362	2.75611	0.858266	23.6369
BRCA1_HUMAN	PAK4_HUMAN	55.4297	0.991362	2.75611	0.858266	23.6369
BRCA1_HUMAN	VAV3_HUMAN	55.4297	0.991362	2.75611	0.858266	23.6369
BRCA1_HUMAN	CASP2_HUMAN	49.4944	0.991362	0.960874	0.858266	60.539
BRCA1_HUMAN	CASP8_HUMAN	49.4944	0.991362	0.960874	0.858266	60.539
BRCA1_HUMAN	TNR1A_HUMAN	49.4944	0.991362	0.960874	0.858266	60.539
BRCA1_HUMAN	CDK4_HUMAN	48.7887	0.991362	2.4259	0.858266	23.6369
BRCA1_HUMAN	NGF_HUMAN	48.7887	0.991362	2.4259	0.858266	23.6369
BRCA1_HUMAN	TWST1_HUMAN	48.7887	0.991362	2.4259	0.858266	23.6369
BRCA1_HUMAN	CASP1_HUMAN	48.6543	0.991362	2.41922	0.858266	23.6369
BRCA1_HUMAN	EPHA7_HUMAN	48.6543	0.991362	2.41922	0.858266	23.6369
BRCA1_HUMAN	KPCD_HUMAN	48.6543	0.991362	2.41922	0.858266	23.6369
BRCA1_HUMAN	CDK6_HUMAN	47.3455	0.991362	2.35414	0.858266	23.6369
BRCA1_HUMAN	KS6A1_HUMAN	46.1382	0.991362	2.29412	0.858266	23.6369
BRCA1_HUMAN	MSX2_HUMAN	46.1382	0.991362	2.29412	0.858266	23.6369
BRCA1_HUMAN	PIM1_HUMAN	46.1382	0.991362	2.29412	0.858266	23.6369
BRCA1_HUMAN	TIE2_HUMAN	21.4808	0.991362	4.48288	0.858266	5.63168
BTK_HUMAN	FGR_HUMAN	739275	0.991362	3.50076	1543.11	138.044
BTK_HUMAN	KALRN_HUMAN	268766	0.991362	2.35414	378.968	303.883
BTK_HUMAN	RAF1_HUMAN	189525	0.991362	2.75611	502.482	138.044
BTK_HUMAN	EPHA1_HUMAN	105572	0.991362	3.50076	502.482	60.539
BTK_HUMAN	CSK_HUMAN	87718.8	0.991362	2.4259	1543.11	23.6369
BTK_HUMAN	STAT4_HUMAN	83116.1	0.991362	2.75611	502.482	60.539
BTK_HUMAN	EPHA2_HUMAN	72956.3	0.991362	2.41922	502.482	60.539
BTK_HUMAN	EPHA7_HUMAN	72956.3	0.991362	2.41922	502.482	60.539
BTK_HUMAN	TIE2_HUMAN	70993.8	0.991362	2.35414	502.482	60.539
BTK_HUMAN	ERN1_HUMAN	69208.5	0.991362	2.75611	83.3534	303.883
BTK_HUMAN	MK03_HUMAN	69208.5	0.991362	2.75611	83.3534	303.883
BTK_HUMAN	KPCD_HUMAN	62497.3	0.991362	3.50076	130.452	138.044
BTK_HUMAN	CSK22_HUMAN	60916.6	0.991362	2.4259	83.3534	303.883
BTK_HUMAN	IKKA_HUMAN	60916.6	0.991362	2.4259	83.3534	303.883
BTK_HUMAN	MK11_HUMAN	60748.8	0.991362	2.41922	83.3534	303.883
BTK_HUMAN	M3K5_HUMAN	59114.7	0.991362	2.35414	83.3534	303.883
BTK_HUMAN	MK08_HUMAN	59114.7	0.991362	2.35414	83.3534	303.883
BTK_HUMAN	FGFR3_HUMAN	42027.3	0.991362	2.35414	130.452	138.044
BTK_HUMAN	CDK7_HUMAN	31439	0.991362	2.75611	83.3534	138.044
BTK_HUMAN	EPHB3_HUMAN	28485.2	0.991362	2.41922	502.482	23.6369
BTK_HUMAN	MK07_HUMAN	27672.3	0.991362	2.4259	83.3534	138.044
BTK_HUMAN	CDK1_HUMAN	27596.1	0.991362	2.41922	83.3534	138.044
BTK_HUMAN	CDK9_HUMAN	26853.8	0.991362	2.35414	83.3534	138.044
BTK_HUMAN	KS6A4_HUMAN	26853.8	0.991362	2.35414	83.3534	138.044
BTK_HUMAN	MK13_HUMAN	26853.8	0.991362	2.35414	83.3534	138.044
BTK_HUMAN	RL40_HUMAN	24387.5	0.991362	2.75611	29.3719	303.883
BTK_HUMAN	PGFRA_HUMAN	18992.9	0.991362	2.4259	130.452	60.539
BTK_HUMAN	PAK4_HUMAN	13787.6	0.991362	2.75611	83.3534	60.539
BTK_HUMAN	TGFR2_HUMAN	13787.6	0.991362	2.75611	83.3534	60.539
BTK_HUMAN	BTK_HUMAN	12778.1	0.991362	1	1	12889.5
BTK_HUMAN	KS6A1_HUMAN	12135.7	0.991362	2.4259	83.3534	60.539
BTK_HUMAN	CTRO_HUMAN	11776.7	0.991362	2.35414	83.3534	60.539
BTK_HUMAN	MELK_HUMAN	11776.7	0.991362	2.35414	83.3534	60.539
BTK_HUMAN	PAK7_HUMAN	11776.7	0.991362	2.35414	83.3534	60.539
BTK_HUMAN	PIM1_HUMAN	11776.7	0.991362	2.35414	83.3534	60.539
BTK_HUMAN	NFKB2_HUMAN	9724.24	0.991362	2.41922	29.3719	138.044
BTK_HUMAN	MP2K5_HUMAN	7415.62	0.991362	2.4259	130.452	23.6369
BTK_HUMAN	ROR2_HUMAN	7395.19	0.991362	2.41922	130.452	23.6369
BTK_HUMAN	CDK2_HUMAN	4738.28	0.991362	2.4259	83.3534	23.6369
BTK_HUMAN	CDK4_HUMAN	4598.12	0.991362	2.35414	83.3534	23.6369
BTK_HUMAN	CDK6_HUMAN	4598.12	0.991362	2.35414	83.3534	23.6369
BTK_HUMAN	KAPCG_HUMAN	4598.12	0.991362	2.35414	83.3534	23.6369
BTK_HUMAN	IKBA_HUMAN	4276.35	0.991362	2.4259	29.3719	60.539
BTK_HUMAN	P63_HUMAN	4276.35	0.991362	2.4259	29.3719	60.539
BTK_HUMAN	P53_HUMAN	1693.81	0.991362	0.960874	29.3719	60.539
BTK_HUMAN	P73_HUMAN	1693.81	0.991362	0.960874	29.3719	60.539
BTK_HUMAN	UHRF1_HUMAN	1665.06	0.991362	2.41922	29.3719	23.6369
BTK_HUMAN	RFXK_HUMAN	1620.27	0.991362	2.35414	29.3719	23.6369
BTK_HUMAN	RASK_HUMAN	451.959	0.991362	2.75611	29.3719	5.63168
BTK_HUMAN	SMAD2_HUMAN	323.719	0.991362	2.75611	0.858266	138.044
BTK_HUMAN	VAV3_HUMAN	322.167	0.991362	2.35414	1	138.044
BTK_HUMAN	VAV_HUMAN	322.167	0.991362	2.35414	1	138.044
BTK_HUMAN	IRF7_HUMAN	276.505	0.991362	2.35414	0.858266	138.044
BTK_HUMAN	TNFA_HUMAN	276.505	0.991362	2.35414	0.858266	138.044
BTK_HUMAN	TLR4_HUMAN	141.967	0.991362	2.75611	0.858266	60.539
BTK_HUMAN	CITE1_HUMAN	124.958	0.991362	2.4259	0.858266	60.539
BTK_HUMAN	FADD_HUMAN	124.958	0.991362	2.4259	0.858266	60.539
BTK_HUMAN	GLI2_HUMAN	124.958	0.991362	2.4259	0.858266	60.539
BTK_HUMAN	HES1_HUMAN	124.958	0.991362	2.4259	0.858266	60.539
BTK_HUMAN	IFNG_HUMAN	124.958	0.991362	2.4259	0.858266	60.539
BTK_HUMAN	FOXO3_HUMAN	121.261	0.991362	2.35414	0.858266	60.539
BTK_HUMAN	PSN1_HUMAN	121.261	0.991362	2.35414	0.858266	60.539
BTK_HUMAN	TWST1_HUMAN	121.261	0.991362	2.35414	0.858266	60.539
BTK_HUMAN	PSN2_HUMAN	118.169	0.991362	2.29412	0.858266	60.539
BTK_HUMAN	RAN_HUMAN	83.3759	0.991362	2.35414	29.3719	1.21631
BTK_HUMAN	CASP3_HUMAN	55.4297	0.991362	2.75611	0.858266	23.6369
BTK_HUMAN	GATA1_HUMAN	55.4297	0.991362	2.75611	0.858266	23.6369
BTK_HUMAN	GLI3_HUMAN	55.4297	0.991362	2.75611	0.858266	23.6369
BTK_HUMAN	IL1B_HUMAN	55.4297	0.991362	2.75611	0.858266	23.6369
BTK_HUMAN	CASP8_HUMAN	49.4944	0.991362	0.960874	0.858266	60.539
BTK_HUMAN	CASP1_HUMAN	48.7887	0.991362	2.4259	0.858266	23.6369
BTK_HUMAN	HDAC2_HUMAN	48.7887	0.991362	2.4259	0.858266	23.6369
BTK_HUMAN	HHEX_HUMAN	48.7887	0.991362	2.4259	0.858266	23.6369
BTK_HUMAN	NKX31_HUMAN	48.7887	0.991362	2.4259	0.858266	23.6369
BTK_HUMAN	NGF_HUMAN	48.6543	0.991362	2.41922	0.858266	23.6369
BTK_HUMAN	PDGFB_HUMAN	48.6543	0.991362	2.41922	0.858266	23.6369
BTK_HUMAN	CITE2_HUMAN	47.3455	0.991362	2.35414	0.858266	23.6369
BTK_HUMAN	FGF2_HUMAN	47.3455	0.991362	2.35414	0.858266	23.6369
BTK_HUMAN	FOXM1_HUMAN	47.3455	0.991362	2.35414	0.858266	23.6369
BTK_HUMAN	HDAC1_HUMAN	47.3455	0.991362	2.35414	0.858266	23.6369
BTK_HUMAN	MSX2_HUMAN	47.3455	0.991362	2.35414	0.858266	23.6369
BTK_HUMAN	NKX25_HUMAN	47.3455	0.991362	2.35414	0.858266	23.6369
BTK_HUMAN	PAX2_HUMAN	47.3455	0.991362	2.35414	0.858266	23.6369
BTK_HUMAN	TBX3_HUMAN	47.3455	0.991362	2.35414	0.858266	23.6369
BTK_HUMAN	VEGFA_HUMAN	47.3455	0.991362	2.35414	0.858266	23.6369
CASP1_HUMAN	CASP1_HUMAN	56955.6	0.991362	1	83.3534	689.256
CASP1_HUMAN	CASP8_HUMAN	21584.1	0.991362	0.960874	29.3719	771.441
CASP1_HUMAN	CASP2_HUMAN	10960.7	0.991362	0.960874	83.3534	138.044
CASP1_HUMAN	CASP3_HUMAN	9751.11	0.991362	2.4259	29.3719	138.044
CASP1_HUMAN	IL1B_HUMAN	2371.79	0.991362	9.17309	0.858266	303.883
CASP1_HUMAN	IKBA_HUMAN	1896.94	0.991362	2.75611	29.3719	23.6369
CASP1_HUMAN	NFKB2_HUMAN	1620.27	0.991362	2.35414	29.3719	23.6369
CASP1_HUMAN	FADD_HUMAN	1531.6	0.991362	2.41922	0.858266	744.076
CASP1_HUMAN	RL40_HUMAN	593.166	0.991362	2.29412	0.858266	303.883
CASP1_HUMAN	TNFA_HUMAN	411.181	0.991362	3.50076	0.858266	138.044
CASP1_HUMAN	TLR4_HUMAN	284.934	0.991362	2.4259	0.858266	138.044
CASP1_HUMAN	TNR1A_HUMAN	248.443	0.991362	0.960874	0.858266	303.883
CASP1_HUMAN	TNR6_HUMAN	248.443	0.991362	0.960874	0.858266	303.883
CASP1_HUMAN	MK07_HUMAN	230.912	0.991362	4.48288	0.858266	60.539
CASP1_HUMAN	M3K5_HUMAN	141.967	0.991362	2.75611	0.858266	60.539
CASP1_HUMAN	MK03_HUMAN	124.958	0.991362	2.4259	0.858266	60.539
CASP1_HUMAN	MK08_HUMAN	124.613	0.991362	2.41922	0.858266	60.539
CASP1_HUMAN	IKKA_HUMAN	121.261	0.991362	2.35414	0.858266	60.539
CASP1_HUMAN	RAF1_HUMAN	121.261	0.991362	2.35414	0.858266	60.539
CASP1_HUMAN	RFXK_HUMAN	97.6124	0.991362	2.75611	29.3719	1.21631
CASP1_HUMAN	STAT4_HUMAN	90.1578	0.991362	4.48288	0.858266	23.6369
CASP1_HUMAN	MK11_HUMAN	70.4057	0.991362	3.50076	0.858266	23.6369
CASP1_HUMAN	KPCD_HUMAN	55.4297	0.991362	2.75611	0.858266	23.6369
CASP1_HUMAN	PAK7_HUMAN	55.4297	0.991362	2.75611	0.858266	23.6369
CASP1_HUMAN	EPO_HUMAN	48.7887	0.991362	2.4259	0.858266	23.6369
CASP1_HUMAN	FGF2_HUMAN	48.7887	0.991362	2.4259	0.858266	23.6369
CASP1_HUMAN	KS6A1_HUMAN	48.7887	0.991362	2.4259	0.858266	23.6369
CASP1_HUMAN	PAK4_HUMAN	48.7887	0.991362	2.4259	0.858266	23.6369
CASP1_HUMAN	PSN1_HUMAN	48.7887	0.991362	2.4259	0.858266	23.6369
CASP1_HUMAN	KALRN_HUMAN	47.3455	0.991362	2.35414	0.858266	23.6369
CASP1_HUMAN	PSN2_HUMAN	47.3455	0.991362	2.35414	0.858266	23.6369
CASP1_HUMAN	CDK1_HUMAN	46.1382	0.991362	2.29412	0.858266	23.6369
CASP1_HUMAN	DICER_HUMAN	46.1382	0.991362	2.29412	0.858266	23.6369
CASP1_HUMAN	FGFR3_HUMAN	46.1382	0.991362	2.29412	0.858266	23.6369
CASP1_HUMAN	FOXO3_HUMAN	21.4808	0.991362	4.48288	0.858266	5.63168
CASP2_HUMAN	CASP2_HUMAN	240928	0.991362	0.960874	83.3534	3034.34
CASP2_HUMAN	CASP3_HUMAN	21584.1	0.991362	0.960874	29.3719	771.441
CASP2_HUMAN	CASP8_HUMAN	8502.32	0.991362	0.960874	29.3719	303.883
CASP2_HUMAN	IKBA_HUMAN	661.336	0.991362	0.960874	29.3719	23.6369
CASP2_HUMAN	PSN1_HUMAN	608.328	0.991362	0.960874	0.858266	744.076
CASP2_HUMAN	TNR6_HUMAN	608.328	0.991362	0.960874	0.858266	744.076
CASP2_HUMAN	P53_HUMAN	349.638	0.991362	0.960874	0.858266	427.659
CASP2_HUMAN	PSN2_HUMAN	349.638	0.991362	0.960874	0.858266	427.659
CASP2_HUMAN	FADD_HUMAN	248.443	0.991362	0.960874	0.858266	303.883
CASP2_HUMAN	RL40_HUMAN	248.443	0.991362	0.960874	0.858266	303.883
CASP2_HUMAN	TNFA_HUMAN	248.443	0.991362	0.960874	0.858266	303.883
CASP2_HUMAN	NFKB2_HUMAN	157.568	0.991362	0.960874	29.3719	5.63168
CASP2_HUMAN	EPHA7_HUMAN	112.859	0.991362	0.960874	0.858266	138.044
CASP2_HUMAN	IL1B_HUMAN	112.859	0.991362	0.960874	0.858266	138.044
CASP2_HUMAN	MK08_HUMAN	112.859	0.991362	0.960874	0.858266	138.044
CASP2_HUMAN	TNR16_HUMAN	112.859	0.991362	0.960874	0.858266	138.044
CASP2_HUMAN	TNR1A_HUMAN	112.859	0.991362	0.960874	0.858266	138.044
CASP2_HUMAN	CDN1B_HUMAN	49.4944	0.991362	0.960874	0.858266	60.539
CASP2_HUMAN	FOXO3_HUMAN	49.4944	0.991362	0.960874	0.858266	60.539
CASP2_HUMAN	GLI3_HUMAN	49.4944	0.991362	0.960874	0.858266	60.539
CASP2_HUMAN	KALRN_HUMAN	49.4944	0.991362	0.960874	0.858266	60.539
CASP2_HUMAN	M3K5_HUMAN	49.4944	0.991362	0.960874	0.858266	60.539
CASP2_HUMAN	MK03_HUMAN	49.4944	0.991362	0.960874	0.858266	60.539
CASP2_HUMAN	NGF_HUMAN	49.4944	0.991362	0.960874	0.858266	60.539
CASP2_HUMAN	RAF1_HUMAN	49.4944	0.991362	0.960874	0.858266	60.539
CASP2_HUMAN	VAV3_HUMAN	49.4944	0.991362	0.960874	0.858266	60.539
CASP2_HUMAN	VAV_HUMAN	49.4944	0.991362	0.960874	0.858266	60.539
CASP2_HUMAN	RFXK_HUMAN	34.031	0.991362	0.960874	29.3719	1.21631
CASP3_HUMAN	CASP8_HUMAN	21584.1	0.991362	0.960874	29.3719	771.441
CASP3_HUMAN	IKBA_HUMAN	1669.66	0.991362	2.4259	29.3719	23.6369
CASP3_HUMAN	PSN1_HUMAN	1592.32	0.991362	2.4259	0.858266	771.441
CASP3_HUMAN	TNFA_HUMAN	1273.84	0.991362	3.50076	0.858266	427.659
CASP3_HUMAN	MK08_HUMAN	880.292	0.991362	2.41922	0.858266	427.659
CASP3_HUMAN	PSN2_HUMAN	880.292	0.991362	2.41922	0.858266	427.659
CASP3_HUMAN	P53_HUMAN	630.701	0.991362	0.960874	0.858266	771.441
CASP3_HUMAN	TNR6_HUMAN	630.701	0.991362	0.960874	0.858266	771.441
CASP3_HUMAN	CDN1B_HUMAN	625.513	0.991362	2.41922	0.858266	303.883
CASP3_HUMAN	RAF1_HUMAN	411.181	0.991362	3.50076	0.858266	138.044
CASP3_HUMAN	TNR16_HUMAN	349.638	0.991362	0.960874	0.858266	427.659
CASP3_HUMAN	FOXO3_HUMAN	323.719	0.991362	2.75611	0.858266	138.044
CASP3_HUMAN	NGF_HUMAN	284.934	0.991362	2.4259	0.858266	138.044
CASP3_HUMAN	P63_HUMAN	284.934	0.991362	2.4259	0.858266	138.044
CASP3_HUMAN	RL40_HUMAN	284.934	0.991362	2.4259	0.858266	138.044
CASP3_HUMAN	FADD_HUMAN	276.505	0.991362	2.35414	0.858266	138.044
CASP3_HUMAN	GLI3_HUMAN	276.505	0.991362	2.35414	0.858266	138.044
CASP3_HUMAN	VAV3_HUMAN	276.505	0.991362	2.35414	0.858266	138.044
CASP3_HUMAN	KPCD_HUMAN	230.912	0.991362	4.48288	0.858266	60.539
CASP3_HUMAN	MK03_HUMAN	141.967	0.991362	2.75611	0.858266	60.539
CASP3_HUMAN	MK07_HUMAN	141.967	0.991362	2.75611	0.858266	60.539
CASP3_HUMAN	HDAC1_HUMAN	124.958	0.991362	2.4259	0.858266	60.539
CASP3_HUMAN	HDAC2_HUMAN	124.958	0.991362	2.4259	0.858266	60.539
CASP3_HUMAN	KALRN_HUMAN	124.958	0.991362	2.4259	0.858266	60.539
CASP3_HUMAN	M3K5_HUMAN	124.958	0.991362	2.4259	0.858266	60.539
CASP3_HUMAN	MP2K5_HUMAN	124.958	0.991362	2.4259	0.858266	60.539
CASP3_HUMAN	VAV_HUMAN	124.958	0.991362	2.4259	0.858266	60.539
CASP3_HUMAN	DICER_HUMAN	121.261	0.991362	2.35414	0.858266	60.539
CASP3_HUMAN	P73_HUMAN	112.859	0.991362	0.960874	0.858266	138.044
CASP3_HUMAN	TNR1A_HUMAN	112.859	0.991362	0.960874	0.858266	138.044
CASP3_HUMAN	RFXK_HUMAN	85.6807	0.991362	2.41922	29.3719	1.21631
CASP3_HUMAN	NFKB2_HUMAN	83.3759	0.991362	2.35414	29.3719	1.21631
CASP3_HUMAN	EPO_HUMAN	70.4057	0.991362	3.50076	0.858266	23.6369
CASP3_HUMAN	SMAD3_HUMAN	49.4944	0.991362	0.960874	0.858266	60.539
CASP3_HUMAN	ERN1_HUMAN	48.7887	0.991362	2.4259	0.858266	23.6369
CASP3_HUMAN	GLI2_HUMAN	48.7887	0.991362	2.4259	0.858266	23.6369
CASP3_HUMAN	IL1B_HUMAN	48.7887	0.991362	2.4259	0.858266	23.6369
CASP3_HUMAN	KS6A1_HUMAN	48.7887	0.991362	2.4259	0.858266	23.6369
CASP3_HUMAN	NKX25_HUMAN	48.7887	0.991362	2.4259	0.858266	23.6369
CASP3_HUMAN	PIM1_HUMAN	48.7887	0.991362	2.4259	0.858266	23.6369
CASP3_HUMAN	CDK1_HUMAN	48.6543	0.991362	2.41922	0.858266	23.6369
CASP3_HUMAN	EPHA2_HUMAN	48.6543	0.991362	2.41922	0.858266	23.6369
CASP3_HUMAN	EPHA7_HUMAN	48.6543	0.991362	2.41922	0.858266	23.6369
CASP3_HUMAN	FGFR3_HUMAN	48.6543	0.991362	2.41922	0.858266	23.6369
CASP3_HUMAN	PDGFB_HUMAN	48.6543	0.991362	2.41922	0.858266	23.6369
CASP3_HUMAN	SMAD2_HUMAN	48.6543	0.991362	2.41922	0.858266	23.6369
CASP3_HUMAN	TGFR2_HUMAN	48.6543	0.991362	2.41922	0.858266	23.6369
CASP3_HUMAN	TIE2_HUMAN	48.6543	0.991362	2.41922	0.858266	23.6369
CASP3_HUMAN	MSX2_HUMAN	47.3455	0.991362	2.35414	0.858266	23.6369
CASP3_HUMAN	CASP3_HUMAN	29.1182	0.991362	1	29.3719	1
CASP8_HUMAN	FADD_HUMAN	1.43774e+08	6603.58	0.960874	29.3719	771.441
CASP8_HUMAN	IKBA_HUMAN	1693.81	0.991362	0.960874	29.3719	60.539
CASP8_HUMAN	NFKB2_HUMAN	661.336	0.991362	0.960874	29.3719	23.6369
CASP8_HUMAN	RL40_HUMAN	608.328	0.991362	0.960874	0.858266	744.076
CASP8_HUMAN	TNR1A_HUMAN	608.328	0.991362	0.960874	0.858266	744.076
CASP8_HUMAN	TNR6_HUMAN	608.328	0.991362	0.960874	0.858266	744.076
CASP8_HUMAN	MK08_HUMAN	349.638	0.991362	0.960874	0.858266	427.659
CASP8_HUMAN	IL1B_HUMAN	248.443	0.991362	0.960874	0.858266	303.883
CASP8_HUMAN	TLR4_HUMAN	248.443	0.991362	0.960874	0.858266	303.883
CASP8_HUMAN	TNFA_HUMAN	248.443	0.991362	0.960874	0.858266	303.883
CASP8_HUMAN	CCL2_HUMAN	112.859	0.991362	0.960874	0.858266	138.044
CASP8_HUMAN	IKKA_HUMAN	112.859	0.991362	0.960874	0.858266	138.044
CASP8_HUMAN	M3K5_HUMAN	112.859	0.991362	0.960874	0.858266	138.044
CASP8_HUMAN	MK03_HUMAN	112.859	0.991362	0.960874	0.858266	138.044
CASP8_HUMAN	P53_HUMAN	112.859	0.991362	0.960874	0.858266	138.044
CASP8_HUMAN	PSN1_HUMAN	112.859	0.991362	0.960874	0.858266	138.044
CASP8_HUMAN	CASP8_HUMAN	79.4003	0.991362	0.960874	83.3534	1
CASP8_HUMAN	CDK1_HUMAN	49.4944	0.991362	0.960874	0.858266	60.539
CASP8_HUMAN	DICER_HUMAN	49.4944	0.991362	0.960874	0.858266	60.539
CASP8_HUMAN	NGF_HUMAN	49.4944	0.991362	0.960874	0.858266	60.539
CASP8_HUMAN	NKX31_HUMAN	49.4944	0.991362	0.960874	0.858266	60.539
CASP8_HUMAN	PSN2_HUMAN	49.4944	0.991362	0.960874	0.858266	60.539
CASP8_HUMAN	VAV3_HUMAN	49.4944	0.991362	0.960874	0.858266	60.539
CASP8_HUMAN	VEGFA_HUMAN	49.4944	0.991362	0.960874	0.858266	60.539
CASP8_HUMAN	RFXK_HUMAN	34.031	0.991362	0.960874	29.3719	1.21631
CCL2_HUMAN	IL1B_HUMAN	6077.87	0.991362	2.35414	0.858266	3034.34
CCL2_HUMAN	TNFA_HUMAN	2464.89	0.991362	2.41922	0.858266	1197.48
CCL2_HUMAN	CDK1_HUMAN	2216.33	0.991362	3.50076	0.858266	744.076
CCL2_HUMAN	VEGFA_HUMAN	1895.49	0.991362	2.99399	0.858266	744.076
CCL2_HUMAN	IFNG_HUMAN	1535.84	0.991362	2.4259	0.858266	744.076
CCL2_HUMAN	PDGFB_HUMAN	1490.41	0.991362	2.35414	0.858266	744.076
CCL2_HUMAN	TLR4_HUMAN	1382.01	0.991362	2.75611	0.858266	589.333
CCL2_HUMAN	EPO_HUMAN	905.155	0.991362	3.50076	0.858266	303.883
CCL2_HUMAN	TIE2_HUMAN	905.155	0.991362	3.50076	0.858266	303.883
CCL2_HUMAN	NGF_HUMAN	882.724	0.991362	2.4259	0.858266	427.659
CCL2_HUMAN	MK03_HUMAN	880.292	0.991362	2.41922	0.858266	427.659
CCL2_HUMAN	TNR1A_HUMAN	630.701	0.991362	0.960874	0.858266	771.441
CCL2_HUMAN	TNR6_HUMAN	630.701	0.991362	0.960874	0.858266	771.441
CCL2_HUMAN	FGF2_HUMAN	593.166	0.991362	2.29412	0.858266	303.883
CCL2_HUMAN	EPHA2_HUMAN	526.536	0.991362	4.48288	0.858266	138.044
CCL2_HUMAN	TGFR2_HUMAN	472.503	0.991362	9.17309	0.858266	60.539
CCL2_HUMAN	PGFRA_HUMAN	323.719	0.991362	2.75611	0.858266	138.044
CCL2_HUMAN	STAT4_HUMAN	323.719	0.991362	2.75611	0.858266	138.044
CCL2_HUMAN	PAK7_HUMAN	284.934	0.991362	2.4259	0.858266	138.044
CCL2_HUMAN	EPHA1_HUMAN	276.505	0.991362	2.35414	0.858266	138.044
CCL2_HUMAN	HHEX_HUMAN	276.505	0.991362	2.35414	0.858266	138.044
CCL2_HUMAN	RASK_HUMAN	276.505	0.991362	2.35414	0.858266	138.044
CCL2_HUMAN	CITE2_HUMAN	230.912	0.991362	4.48288	0.858266	60.539
CCL2_HUMAN	MK07_HUMAN	154.22	0.991362	2.99399	0.858266	60.539
CCL2_HUMAN	FGFR3_HUMAN	141.967	0.991362	2.75611	0.858266	60.539
CCL2_HUMAN	IKBA_HUMAN	141.967	0.991362	2.75611	0.858266	60.539
CCL2_HUMAN	IKKA_HUMAN	141.967	0.991362	2.75611	0.858266	60.539
CCL2_HUMAN	P63_HUMAN	141.967	0.991362	2.75611	0.858266	60.539
CCL2_HUMAN	NFKB2_HUMAN	124.958	0.991362	2.4259	0.858266	60.539
CCL2_HUMAN	NKX31_HUMAN	124.958	0.991362	2.4259	0.858266	60.539
CCL2_HUMAN	ERN1_HUMAN	124.613	0.991362	2.41922	0.858266	60.539
CCL2_HUMAN	KPCD_HUMAN	124.613	0.991362	2.41922	0.858266	60.539
CCL2_HUMAN	MK11_HUMAN	124.613	0.991362	2.41922	0.858266	60.539
CCL2_HUMAN	PSN1_HUMAN	124.613	0.991362	2.41922	0.858266	60.539
CCL2_HUMAN	RAF1_HUMAN	124.613	0.991362	2.41922	0.858266	60.539
CCL2_HUMAN	CDK4_HUMAN	121.261	0.991362	2.35414	0.858266	60.539
CCL2_HUMAN	MP2K5_HUMAN	121.261	0.991362	2.35414	0.858266	60.539
CCL2_HUMAN	PAK4_HUMAN	121.261	0.991362	2.35414	0.858266	60.539
CCL2_HUMAN	KS6A4_HUMAN	70.4057	0.991362	3.50076	0.858266	23.6369
CCL2_HUMAN	MK08_HUMAN	55.4297	0.991362	2.75611	0.858266	23.6369
CCL2_HUMAN	P53_HUMAN	49.4944	0.991362	0.960874	0.858266	60.539
CCL2_HUMAN	SMAD3_HUMAN	49.4944	0.991362	0.960874	0.858266	60.539
CCL2_HUMAN	TNR16_HUMAN	49.4944	0.991362	0.960874	0.858266	60.539
CCL2_HUMAN	EPHB3_HUMAN	49.4727	0.991362	2.45992	0.858266	23.6369
CCL2_HUMAN	KALRN_HUMAN	48.7887	0.991362	2.4259	0.858266	23.6369
CCL2_HUMAN	MK13_HUMAN	48.7887	0.991362	2.4259	0.858266	23.6369
CCL2_HUMAN	PAX2_HUMAN	48.7887	0.991362	2.4259	0.858266	23.6369
CCL2_HUMAN	RL40_HUMAN	48.7887	0.991362	2.4259	0.858266	23.6369
CCL2_HUMAN	SMAD2_HUMAN	48.7887	0.991362	2.4259	0.858266	23.6369
CCL2_HUMAN	CITE1_HUMAN	48.6543	0.991362	2.41922	0.858266	23.6369
CCL2_HUMAN	KAPCG_HUMAN	48.6543	0.991362	2.41922	0.858266	23.6369
CCL2_HUMAN	PSN2_HUMAN	48.6543	0.991362	2.41922	0.858266	23.6369
CCL2_HUMAN	FGR_HUMAN	47.3455	0.991362	2.35414	0.858266	23.6369
CCL2_HUMAN	M3K5_HUMAN	47.3455	0.991362	2.35414	0.858266	23.6369
CCL2_HUMAN	ROR2_HUMAN	47.3455	0.991362	2.35414	0.858266	23.6369
CCL2_HUMAN	TBX3_HUMAN	47.3455	0.991362	2.35414	0.858266	23.6369
CCL2_HUMAN	VAV3_HUMAN	47.3455	0.991362	2.35414	0.858266	23.6369
CCL2_HUMAN	IRF7_HUMAN	46.1382	0.991362	2.29412	0.858266	23.6369
CCL2_HUMAN	KS6A1_HUMAN	46.1382	0.991362	2.29412	0.858266	23.6369
CCL2_HUMAN	CDK2_HUMAN	43.9549	0.991362	9.17309	0.858266	5.63168
CCL2_HUMAN	GLI2_HUMAN	43.9549	0.991362	9.17309	0.858266	5.63168
CCL2_HUMAN	RAN_HUMAN	43.9549	0.991362	9.17309	0.858266	5.63168
CCL2_HUMAN	CCL2_HUMAN	29.1182	0.991362	1	29.3719	1
CCL2_HUMAN	MELK_HUMAN	21.4808	0.991362	4.48288	0.858266	5.63168
CDK1_HUMAN	MK03_HUMAN	3.16399e+06	0.991362	2.35414	29.3719	46157
CDK1_HUMAN	MELK_HUMAN	373898	0.991362	42.2554	29.3719	303.883
CDK1_HUMAN	CDK2_HUMAN	319850	0.991362	9.17309	29.3719	1197.48
CDK1_HUMAN	KS6A1_HUMAN	239386	0.991362	2.41922	83.3534	1197.48
CDK1_HUMAN	KPCD_HUMAN	232796	0.991362	2.41922	130.452	744.076
CDK1_HUMAN	MK07_HUMAN	217344	0.991362	2.45992	29.3719	3034.34
CDK1_HUMAN	MK08_HUMAN	214339	0.991362	2.4259	29.3719	3034.34
CDK1_HUMAN	MK11_HUMAN	207999	0.991362	2.35414	29.3719	3034.34
CDK1_HUMAN	RAF1_HUMAN	117813	0.991362	2.41922	83.3534	589.333
CDK1_HUMAN	MK13_HUMAN	114229	0.991362	9.17309	29.3719	427.659
CDK1_HUMAN	FGFR3_HUMAN	97398.1	0.991362	2.75611	83.3534	427.659
CDK1_HUMAN	IKKA_HUMAN	96101.2	0.991362	2.75611	29.3719	1197.48
CDK1_HUMAN	RL40_HUMAN	95272	0.991362	2.4259	0.858266	46157
CDK1_HUMAN	CDN1B_HUMAN	75847.9	0.991362	3.50076	29.3719	744.076
CDK1_HUMAN	CDK7_HUMAN	61910.5	0.991362	2.75611	29.3719	771.441
CDK1_HUMAN	CTRO_HUMAN	60916.6	0.991362	2.4259	83.3534	303.883
CDK1_HUMAN	PAK4_HUMAN	60916.6	0.991362	2.4259	83.3534	303.883
CDK1_HUMAN	PAK7_HUMAN	60916.6	0.991362	2.4259	83.3534	303.883
CDK1_HUMAN	KALRN_HUMAN	60748.8	0.991362	2.41922	83.3534	303.883
CDK1_HUMAN	RASK_HUMAN	55314.9	0.991362	2.75611	29.3719	689.256
CDK1_HUMAN	M3K5_HUMAN	52881	0.991362	2.35414	29.3719	771.441
CDK1_HUMAN	CDK4_HUMAN	52559.9	0.991362	2.4259	29.3719	744.076
CDK1_HUMAN	CDK6_HUMAN	52559.9	0.991362	2.4259	29.3719	744.076
CDK1_HUMAN	NFKB2_HUMAN	47247.4	0.991362	2.35414	29.3719	689.256
CDK1_HUMAN	IKBA_HUMAN	41629.2	0.991362	2.4259	29.3719	589.333
CDK1_HUMAN	VAV3_HUMAN	39933.2	0.991362	3.50076	83.3534	138.044
CDK1_HUMAN	KS6A4_HUMAN	26853.8	0.991362	2.35414	83.3534	138.044
CDK1_HUMAN	PGFRA_HUMAN	26853.8	0.991362	2.35414	83.3534	138.044
CDK1_HUMAN	KAPCG_HUMAN	21406.5	0.991362	2.41922	29.3719	303.883
CDK1_HUMAN	CSK22_HUMAN	20299.5	0.991362	2.29412	29.3719	303.883
CDK1_HUMAN	MP2K5_HUMAN	20299.5	0.991362	2.29412	29.3719	303.883
CDK1_HUMAN	RAN_HUMAN	18019.3	0.991362	4.48288	29.3719	138.044
CDK1_HUMAN	ERN1_HUMAN	12102.3	0.991362	2.41922	83.3534	60.539
CDK1_HUMAN	VAV_HUMAN	11776.7	0.991362	2.35414	83.3534	60.539
CDK1_HUMAN	TGFR2_HUMAN	11078.4	0.991362	2.75611	29.3719	138.044
CDK1_HUMAN	EPHB3_HUMAN	9751.11	0.991362	2.4259	29.3719	138.044
CDK1_HUMAN	EPHA7_HUMAN	9724.24	0.991362	2.41922	29.3719	138.044
CDK1_HUMAN	PIM1_HUMAN	9724.24	0.991362	2.41922	29.3719	138.044
CDK1_HUMAN	CDK9_HUMAN	9462.67	0.991362	2.35414	29.3719	138.044
CDK1_HUMAN	EPHA2_HUMAN	4858.44	0.991362	2.75611	29.3719	60.539
CDK1_HUMAN	ROR2_HUMAN	4598.12	0.991362	2.35414	83.3534	23.6369
CDK1_HUMAN	FGR_HUMAN	4276.35	0.991362	2.4259	29.3719	60.539
CDK1_HUMAN	CSK_HUMAN	4149.85	0.991362	2.35414	29.3719	60.539
CDK1_HUMAN	FOXM1_HUMAN	2176.57	0.991362	42.2554	0.858266	60.539
CDK1_HUMAN	TIE2_HUMAN	1896.94	0.991362	2.75611	29.3719	23.6369
CDK1_HUMAN	NGF_HUMAN	1809.06	0.991362	2.75611	0.858266	771.441
CDK1_HUMAN	EPHA1_HUMAN	1669.66	0.991362	2.4259	29.3719	23.6369
CDK1_HUMAN	FGF2_HUMAN	1545.22	0.991362	2.35414	0.858266	771.441
CDK1_HUMAN	IRF7_HUMAN	1531.6	0.991362	2.41922	0.858266	744.076
CDK1_HUMAN	IL1B_HUMAN	1505.82	0.991362	2.29412	0.858266	771.441
CDK1_HUMAN	TLR4_HUMAN	1216.43	0.991362	2.4259	0.858266	589.333
CDK1_HUMAN	TNFA_HUMAN	834.77	0.991362	2.29412	0.858266	427.659
CDK1_HUMAN	PDGFB_HUMAN	625.513	0.991362	2.41922	0.858266	303.883
CDK1_HUMAN	P53_HUMAN	608.328	0.991362	0.960874	0.858266	744.076
CDK1_HUMAN	FOXO3_HUMAN	593.166	0.991362	2.29412	0.858266	303.883
CDK1_HUMAN	RFXK_HUMAN	386.042	0.991362	2.35414	29.3719	5.63168
CDK1_HUMAN	PSN1_HUMAN	284.149	0.991362	2.41922	0.858266	138.044
CDK1_HUMAN	EPO_HUMAN	276.505	0.991362	2.35414	0.858266	138.044
CDK1_HUMAN	TNR6_HUMAN	248.443	0.991362	0.960874	0.858266	303.883
CDK1_HUMAN	UHRF1_HUMAN	184.485	0.991362	9.17309	0.858266	23.6369
CDK1_HUMAN	GLI2_HUMAN	180.323	0.991362	3.50076	0.858266	60.539
CDK1_HUMAN	HDAC1_HUMAN	180.323	0.991362	3.50076	0.858266	60.539
CDK1_HUMAN	PSN2_HUMAN	124.613	0.991362	2.41922	0.858266	60.539
CDK1_HUMAN	P63_HUMAN	121.261	0.991362	2.35414	0.858266	60.539
CDK1_HUMAN	P73_HUMAN	112.859	0.991362	0.960874	0.858266	138.044
CDK1_HUMAN	TNR16_HUMAN	112.859	0.991362	0.960874	0.858266	138.044
CDK1_HUMAN	TNR1A_HUMAN	112.859	0.991362	0.960874	0.858266	138.044
CDK1_HUMAN	DICER_HUMAN	90.1578	0.991362	4.48288	0.858266	23.6369
CDK1_HUMAN	FADD_HUMAN	90.1578	0.991362	4.48288	0.858266	23.6369
CDK1_HUMAN	CITE2_HUMAN	55.4297	0.991362	2.75611	0.858266	23.6369
CDK1_HUMAN	PAX2_HUMAN	55.4297	0.991362	2.75611	0.858266	23.6369
CDK1_HUMAN	CITE1_HUMAN	47.3455	0.991362	2.35414	0.858266	23.6369
CDK1_HUMAN	HES1_HUMAN	47.3455	0.991362	2.35414	0.858266	23.6369
CDK1_HUMAN	IFNG_HUMAN	47.3455	0.991362	2.35414	0.858266	23.6369
CDK1_HUMAN	NKX25_HUMAN	47.3455	0.991362	2.35414	0.858266	23.6369
CDK1_HUMAN	NKX31_HUMAN	47.3455	0.991362	2.35414	0.858266	23.6369
CDK1_HUMAN	TWST1_HUMAN	47.3455	0.991362	2.35414	0.858266	23.6369
CDK1_HUMAN	VEGFA_HUMAN	47.3455	0.991362	2.35414	0.858266	23.6369
CDK1_HUMAN	TBX3_HUMAN	46.1382	0.991362	2.29412	0.858266	23.6369
CDK1_HUMAN	CDK1_HUMAN	29.1182	0.991362	1	29.3719	1
CDK2_HUMAN	MELK_HUMAN	273645	0.991362	68.0782	29.3719	138.044
CDK2_HUMAN	CDN1B_HUMAN	61910.5	0.991362	2.75611	29.3719	771.441
CDK2_HUMAN	KPCD_HUMAN	43189.1	0.991362	2.41922	130.452	138.044
CDK2_HUMAN	MK03_HUMAN	28567.8	0.991362	2.29412	29.3719	427.659
CDK2_HUMAN	RAF1_HUMAN	26169	0.991362	2.29412	83.3534	138.044
CDK2_HUMAN	FGFR3_HUMAN	13787.6	0.991362	2.75611	83.3534	60.539
CDK2_HUMAN	PAK4_HUMAN	11776.7	0.991362	2.35414	83.3534	60.539
CDK2_HUMAN	KS6A1_HUMAN	11476.4	0.991362	2.29412	83.3534	60.539
CDK2_HUMAN	VAV3_HUMAN	6837.69	0.991362	3.50076	83.3534	23.6369
CDK2_HUMAN	TGFR2_HUMAN	6171.09	0.991362	3.50076	29.3719	60.539
CDK2_HUMAN	TIE2_HUMAN	6171.09	0.991362	3.50076	29.3719	60.539
CDK2_HUMAN	KALRN_HUMAN	5383.25	0.991362	2.75611	83.3534	23.6369
CDK2_HUMAN	PAK7_HUMAN	5383.25	0.991362	2.75611	83.3534	23.6369
CDK2_HUMAN	ERN1_HUMAN	4480.87	0.991362	2.29412	83.3534	23.6369
CDK2_HUMAN	PIM1_HUMAN	4149.85	0.991362	2.35414	29.3719	60.539
CDK2_HUMAN	CSK22_HUMAN	2500.15	0.991362	1.4183	29.3719	60.539
CDK2_HUMAN	MK07_HUMAN	2500.15	0.991362	1.4183	29.3719	60.539
CDK2_HUMAN	MK08_HUMAN	2409.45	0.991362	3.50076	29.3719	23.6369
CDK2_HUMAN	RL40_HUMAN	1809.06	0.991362	2.75611	0.858266	771.441
CDK2_HUMAN	EPHA2_HUMAN	1669.66	0.991362	2.4259	29.3719	23.6369
CDK2_HUMAN	M3K5_HUMAN	1665.06	0.991362	2.41922	29.3719	23.6369
CDK2_HUMAN	MP2K5_HUMAN	1665.06	0.991362	2.41922	29.3719	23.6369
CDK2_HUMAN	EPHA7_HUMAN	1620.27	0.991362	2.35414	29.3719	23.6369
CDK2_HUMAN	VAV_HUMAN	1095.54	0.991362	2.35414	83.3534	5.63168
CDK2_HUMAN	P53_HUMAN	630.701	0.991362	0.960874	0.858266	771.441
CDK2_HUMAN	IKBA_HUMAN	396.714	0.991362	2.41922	29.3719	5.63168
CDK2_HUMAN	HDAC1_HUMAN	323.719	0.991362	2.75611	0.858266	138.044
CDK2_HUMAN	GLI2_HUMAN	184.485	0.991362	9.17309	0.858266	23.6369
CDK2_HUMAN	HDAC2_HUMAN	124.958	0.991362	2.4259	0.858266	60.539
CDK2_HUMAN	FGF2_HUMAN	121.261	0.991362	2.35414	0.858266	60.539
CDK2_HUMAN	P73_HUMAN	112.859	0.991362	0.960874	0.858266	138.044
CDK2_HUMAN	EPO_HUMAN	55.4297	0.991362	2.75611	0.858266	23.6369
CDK2_HUMAN	NGF_HUMAN	48.7887	0.991362	2.4259	0.858266	23.6369
CDK2_HUMAN	NKX31_HUMAN	48.7887	0.991362	2.4259	0.858266	23.6369
CDK2_HUMAN	P63_HUMAN	48.7887	0.991362	2.4259	0.858266	23.6369
CDK2_HUMAN	NKX25_HUMAN	48.6543	0.991362	2.41922	0.858266	23.6369
CDK2_HUMAN	TBX3_HUMAN	48.6543	0.991362	2.41922	0.858266	23.6369
CDK2_HUMAN	VEGFA_HUMAN	48.6543	0.991362	2.41922	0.858266	23.6369
CDK2_HUMAN	FOXO3_HUMAN	46.1382	0.991362	2.29412	0.858266	23.6369
CDK4_HUMAN	KALRN_HUMAN	73455	0.991362	14.6835	83.3534	60.539
CDK4_HUMAN	KS6A1_HUMAN	51136.3	0.991362	4.48288	83.3534	138.044
CDK4_HUMAN	KPCD_HUMAN	42027.3	0.991362	2.35414	130.452	138.044
CDK4_HUMAN	PAK4_HUMAN	39933.2	0.991362	3.50076	83.3534	138.044
CDK4_HUMAN	CDN1B_HUMAN	34320.9	0.991362	2.75611	29.3719	427.659
CDK4_HUMAN	TGFR2_HUMAN	20830.7	0.991362	2.35414	29.3719	303.883
CDK4_HUMAN	FGFR3_HUMAN	17512.7	0.991362	3.50076	83.3534	60.539
CDK4_HUMAN	PAK7_HUMAN	12135.7	0.991362	2.4259	83.3534	60.539
CDK4_HUMAN	RAF1_HUMAN	12102.3	0.991362	2.41922	83.3534	60.539
CDK4_HUMAN	CSK22_HUMAN	11078.4	0.991362	2.75611	29.3719	138.044
CDK4_HUMAN	MK07_HUMAN	9751.11	0.991362	2.4259	29.3719	138.044
CDK4_HUMAN	MK03_HUMAN	6171.09	0.991362	3.50076	29.3719	60.539
CDK4_HUMAN	PIM1_HUMAN	6171.09	0.991362	3.50076	29.3719	60.539
CDK4_HUMAN	MELK_HUMAN	4858.44	0.991362	2.75611	29.3719	60.539
CDK4_HUMAN	ERN1_HUMAN	4598.12	0.991362	2.35414	83.3534	23.6369
CDK4_HUMAN	TIE2_HUMAN	4264.56	0.991362	2.41922	29.3719	60.539
CDK4_HUMAN	MP2K5_HUMAN	4149.85	0.991362	2.35414	29.3719	60.539
CDK4_HUMAN	EPHA2_HUMAN	1669.66	0.991362	2.4259	29.3719	23.6369
CDK4_HUMAN	M3K5_HUMAN	1669.66	0.991362	2.4259	29.3719	23.6369
CDK4_HUMAN	MK08_HUMAN	1620.27	0.991362	2.35414	29.3719	23.6369
CDK4_HUMAN	EPHA7_HUMAN	1578.96	0.991362	2.29412	29.3719	23.6369
CDK4_HUMAN	VAV3_HUMAN	1128.93	0.991362	2.4259	83.3534	5.63168
CDK4_HUMAN	RL40_HUMAN	526.536	0.991362	4.48288	0.858266	138.044
CDK4_HUMAN	IKBA_HUMAN	451.959	0.991362	2.75611	29.3719	5.63168
CDK4_HUMAN	VAV_HUMAN	277.011	0.991362	2.75611	83.3534	1.21631
CDK4_HUMAN	FGF2_HUMAN	141.967	0.991362	2.75611	0.858266	60.539
CDK4_HUMAN	TNFA_HUMAN	124.958	0.991362	2.4259	0.858266	60.539
CDK4_HUMAN	P53_HUMAN	112.859	0.991362	0.960874	0.858266	138.044
CDK4_HUMAN	GLI3_HUMAN	70.4057	0.991362	3.50076	0.858266	23.6369
CDK4_HUMAN	HDAC1_HUMAN	55.4297	0.991362	2.75611	0.858266	23.6369
CDK4_HUMAN	VEGFA_HUMAN	55.4297	0.991362	2.75611	0.858266	23.6369
CDK4_HUMAN	TNR16_HUMAN	49.4944	0.991362	0.960874	0.858266	60.539
CDK4_HUMAN	TNR6_HUMAN	49.4944	0.991362	0.960874	0.858266	60.539
CDK4_HUMAN	IL1B_HUMAN	48.7887	0.991362	2.4259	0.858266	23.6369
CDK4_HUMAN	TBX3_HUMAN	48.7887	0.991362	2.4259	0.858266	23.6369
CDK4_HUMAN	EPO_HUMAN	48.6543	0.991362	2.41922	0.858266	23.6369
CDK4_HUMAN	NGF_HUMAN	47.3455	0.991362	2.35414	0.858266	23.6369
CDK4_HUMAN	FADD_HUMAN	43.9549	0.991362	9.17309	0.858266	5.63168
CDK6_HUMAN	CDN1B_HUMAN	52415.1	0.991362	2.41922	29.3719	744.076
CDK6_HUMAN	RAF1_HUMAN	27672.3	0.991362	2.4259	83.3534	138.044
CDK6_HUMAN	KPCD_HUMAN	18940.6	0.991362	2.41922	130.452	60.539
CDK6_HUMAN	ERN1_HUMAN	12135.7	0.991362	2.4259	83.3534	60.539
CDK6_HUMAN	KS6A1_HUMAN	11776.7	0.991362	2.35414	83.3534	60.539
CDK6_HUMAN	PAK4_HUMAN	11776.7	0.991362	2.35414	83.3534	60.539
CDK6_HUMAN	MELK_HUMAN	9751.11	0.991362	2.4259	29.3719	138.044
CDK6_HUMAN	MK07_HUMAN	9724.24	0.991362	2.41922	29.3719	138.044
CDK6_HUMAN	PIM1_HUMAN	4858.44	0.991362	2.75611	29.3719	60.539
CDK6_HUMAN	FGFR3_HUMAN	4738.28	0.991362	2.4259	83.3534	23.6369
CDK6_HUMAN	PAK7_HUMAN	4738.28	0.991362	2.4259	83.3534	23.6369
CDK6_HUMAN	KALRN_HUMAN	4598.12	0.991362	2.35414	83.3534	23.6369
CDK6_HUMAN	MK08_HUMAN	4276.35	0.991362	2.4259	29.3719	60.539
CDK6_HUMAN	CSK22_HUMAN	4264.56	0.991362	2.41922	29.3719	60.539
CDK6_HUMAN	EPHA2_HUMAN	4149.85	0.991362	2.35414	29.3719	60.539
CDK6_HUMAN	MK03_HUMAN	4149.85	0.991362	2.35414	29.3719	60.539
CDK6_HUMAN	TGFR2_HUMAN	4149.85	0.991362	2.35414	29.3719	60.539
CDK6_HUMAN	M3K5_HUMAN	1669.66	0.991362	2.4259	29.3719	23.6369
CDK6_HUMAN	MP2K5_HUMAN	1669.66	0.991362	2.4259	29.3719	23.6369
CDK6_HUMAN	EPHA7_HUMAN	1620.27	0.991362	2.35414	29.3719	23.6369
CDK6_HUMAN	TIE2_HUMAN	1620.27	0.991362	2.35414	29.3719	23.6369
CDK6_HUMAN	TWST1_HUMAN	627.241	0.991362	2.4259	0.858266	303.883
CDK6_HUMAN	IKBA_HUMAN	397.81	0.991362	2.4259	29.3719	5.63168
CDK6_HUMAN	GLI3_HUMAN	284.934	0.991362	2.4259	0.858266	138.044
CDK6_HUMAN	RL40_HUMAN	276.505	0.991362	2.35414	0.858266	138.044
CDK6_HUMAN	P53_HUMAN	248.443	0.991362	0.960874	0.858266	303.883
CDK6_HUMAN	VAV3_HUMAN	243.822	0.991362	2.4259	83.3534	1.21631
CDK6_HUMAN	VAV_HUMAN	243.822	0.991362	2.4259	83.3534	1.21631
CDK6_HUMAN	CITE1_HUMAN	141.967	0.991362	2.75611	0.858266	60.539
CDK6_HUMAN	CITE2_HUMAN	124.958	0.991362	2.4259	0.858266	60.539
CDK6_HUMAN	HDAC1_HUMAN	124.958	0.991362	2.4259	0.858266	60.539
CDK6_HUMAN	IFNG_HUMAN	124.958	0.991362	2.4259	0.858266	60.539
CDK6_HUMAN	TNFA_HUMAN	124.958	0.991362	2.4259	0.858266	60.539
CDK6_HUMAN	NKX25_HUMAN	121.261	0.991362	2.35414	0.858266	60.539
CDK6_HUMAN	NKX31_HUMAN	121.261	0.991362	2.35414	0.858266	60.539
CDK6_HUMAN	FGF2_HUMAN	118.169	0.991362	2.29412	0.858266	60.539
CDK6_HUMAN	TNR16_HUMAN	112.859	0.991362	0.960874	0.858266	138.044
CDK6_HUMAN	P63_HUMAN	55.4297	0.991362	2.75611	0.858266	23.6369
CDK6_HUMAN	PSN1_HUMAN	55.4297	0.991362	2.75611	0.858266	23.6369
CDK6_HUMAN	SMAD3_HUMAN	49.4944	0.991362	0.960874	0.858266	60.539
CDK6_HUMAN	PSN2_HUMAN	48.6543	0.991362	2.41922	0.858266	23.6369
CDK6_HUMAN	IL1B_HUMAN	47.3455	0.991362	2.35414	0.858266	23.6369
CDK6_HUMAN	NGF_HUMAN	47.3455	0.991362	2.35414	0.858266	23.6369
CDK7_HUMAN	ERN1_HUMAN	60916.6	0.991362	2.4259	83.3534	303.883
CDK7_HUMAN	CDN1B_HUMAN	59714.3	0.991362	2.75611	29.3719	744.076
CDK7_HUMAN	MK03_HUMAN	54492.9	0.991362	2.4259	29.3719	771.441
CDK7_HUMAN	KPCD_HUMAN	49203.5	0.991362	2.75611	130.452	138.044
CDK7_HUMAN	MELK_HUMAN	39666.9	0.991362	4.48288	29.3719	303.883
CDK7_HUMAN	KS6A1_HUMAN	31439	0.991362	2.75611	83.3534	138.044
CDK7_HUMAN	PAK4_HUMAN	31439	0.991362	2.75611	83.3534	138.044
CDK7_HUMAN	CSK22_HUMAN	30976.5	0.991362	3.50076	29.3719	303.883
CDK7_HUMAN	RAF1_HUMAN	11776.7	0.991362	2.35414	83.3534	60.539
CDK7_HUMAN	PAK7_HUMAN	11476.4	0.991362	2.29412	83.3534	60.539
CDK7_HUMAN	PIM1_HUMAN	9751.11	0.991362	2.4259	29.3719	138.044
CDK7_HUMAN	MK07_HUMAN	9724.24	0.991362	2.41922	29.3719	138.044
CDK7_HUMAN	FGFR3_HUMAN	5383.25	0.991362	2.75611	83.3534	23.6369
CDK7_HUMAN	KALRN_HUMAN	4598.12	0.991362	2.35414	83.3534	23.6369
CDK7_HUMAN	MP2K5_HUMAN	4264.56	0.991362	2.41922	29.3719	60.539
CDK7_HUMAN	MK08_HUMAN	1896.94	0.991362	2.75611	29.3719	23.6369
CDK7_HUMAN	RL40_HUMAN	1744.89	0.991362	2.75611	0.858266	744.076
CDK7_HUMAN	EPHA2_HUMAN	1669.66	0.991362	2.4259	29.3719	23.6369
CDK7_HUMAN	IKBA_HUMAN	1669.66	0.991362	2.4259	29.3719	23.6369
CDK7_HUMAN	TGFR2_HUMAN	1669.66	0.991362	2.4259	29.3719	23.6369
CDK7_HUMAN	TIE2_HUMAN	1669.66	0.991362	2.4259	29.3719	23.6369
CDK7_HUMAN	EPHA7_HUMAN	1620.27	0.991362	2.35414	29.3719	23.6369
CDK7_HUMAN	M3K5_HUMAN	1578.96	0.991362	2.29412	29.3719	23.6369
CDK7_HUMAN	HDAC1_HUMAN	1159.09	0.991362	4.48288	0.858266	303.883
CDK7_HUMAN	VAV3_HUMAN	1128.93	0.991362	2.4259	83.3534	5.63168
CDK7_HUMAN	VAV_HUMAN	1128.93	0.991362	2.4259	83.3534	5.63168
CDK7_HUMAN	P53_HUMAN	630.701	0.991362	0.960874	0.858266	771.441
CDK7_HUMAN	CITE2_HUMAN	627.241	0.991362	2.4259	0.858266	303.883
CDK7_HUMAN	NKX31_HUMAN	627.241	0.991362	2.4259	0.858266	303.883
CDK7_HUMAN	GLI2_HUMAN	625.513	0.991362	2.41922	0.858266	303.883
CDK7_HUMAN	PAX2_HUMAN	608.687	0.991362	2.35414	0.858266	303.883
CDK7_HUMAN	P73_HUMAN	608.328	0.991362	0.960874	0.858266	744.076
CDK7_HUMAN	FOXO3_HUMAN	593.166	0.991362	2.29412	0.858266	303.883
CDK7_HUMAN	HDAC2_HUMAN	411.181	0.991362	3.50076	0.858266	138.044
CDK7_HUMAN	CITE1_HUMAN	323.719	0.991362	2.75611	0.858266	138.044
CDK7_HUMAN	GLI3_HUMAN	284.934	0.991362	2.4259	0.858266	138.044
CDK7_HUMAN	NKX25_HUMAN	284.934	0.991362	2.4259	0.858266	138.044
CDK7_HUMAN	GATA1_HUMAN	284.149	0.991362	2.41922	0.858266	138.044
CDK7_HUMAN	IFNG_HUMAN	284.149	0.991362	2.41922	0.858266	138.044
CDK7_HUMAN	P63_HUMAN	284.149	0.991362	2.41922	0.858266	138.044
CDK7_HUMAN	TWST1_HUMAN	276.505	0.991362	2.35414	0.858266	138.044
CDK7_HUMAN	SMAD3_HUMAN	248.443	0.991362	0.960874	0.858266	303.883
CDK7_HUMAN	FGF2_HUMAN	124.958	0.991362	2.4259	0.858266	60.539
CDK7_HUMAN	TBX3_HUMAN	118.169	0.991362	2.29412	0.858266	60.539
CDK7_HUMAN	DICER_HUMAN	90.1578	0.991362	4.48288	0.858266	23.6369
CDK7_HUMAN	VEGFA_HUMAN	48.6543	0.991362	2.41922	0.858266	23.6369
CDK7_HUMAN	TNFA_HUMAN	47.3455	0.991362	2.35414	0.858266	23.6369
CDK7_HUMAN	IL1B_HUMAN	46.1382	0.991362	2.29412	0.858266	23.6369
CDK7_HUMAN	MSX2_HUMAN	46.1382	0.991362	2.29412	0.858266	23.6369
CDK9_HUMAN	KPCD_HUMAN	49203.5	0.991362	2.75611	130.452	138.044
CDK9_HUMAN	MK03_HUMAN	43593.7	0.991362	3.50076	29.3719	427.659
CDK9_HUMAN	CSK22_HUMAN	30976.5	0.991362	3.50076	29.3719	303.883
CDK9_HUMAN	PAK4_HUMAN	27672.3	0.991362	2.4259	83.3534	138.044
CDK9_HUMAN	ERN1_HUMAN	26853.8	0.991362	2.35414	83.3534	138.044
CDK9_HUMAN	KS6A1_HUMAN	22425.8	0.991362	4.48288	83.3534	60.539
CDK9_HUMAN	PIM1_HUMAN	18019.3	0.991362	4.48288	29.3719	138.044
CDK9_HUMAN	KALRN_HUMAN	17916.9	0.991362	9.17309	83.3534	23.6369
CDK9_HUMAN	PAK7_HUMAN	12135.7	0.991362	2.4259	83.3534	60.539
CDK9_HUMAN	RAF1_HUMAN	12102.3	0.991362	2.41922	83.3534	60.539
CDK9_HUMAN	MELK_HUMAN	9462.67	0.991362	2.35414	29.3719	138.044
CDK9_HUMAN	FGFR3_HUMAN	8755.98	0.991362	4.48288	83.3534	23.6369
CDK9_HUMAN	MK07_HUMAN	4858.44	0.991362	2.75611	29.3719	60.539
CDK9_HUMAN	EPHA2_HUMAN	1896.94	0.991362	2.75611	29.3719	23.6369
CDK9_HUMAN	MK08_HUMAN	1669.66	0.991362	2.4259	29.3719	23.6369
CDK9_HUMAN	MP2K5_HUMAN	1669.66	0.991362	2.4259	29.3719	23.6369
CDK9_HUMAN	TIE2_HUMAN	1665.06	0.991362	2.41922	29.3719	23.6369
CDK9_HUMAN	EPHA7_HUMAN	1620.27	0.991362	2.35414	29.3719	23.6369
CDK9_HUMAN	M3K5_HUMAN	1620.27	0.991362	2.35414	29.3719	23.6369
CDK9_HUMAN	TGFR2_HUMAN	1620.27	0.991362	2.35414	29.3719	23.6369
CDK9_HUMAN	VAV3_HUMAN	1095.54	0.991362	2.35414	83.3534	5.63168
CDK9_HUMAN	VAV_HUMAN	1095.54	0.991362	2.35414	83.3534	5.63168
CDK9_HUMAN	CDN1B_HUMAN	735.122	0.991362	4.48288	29.3719	5.63168
CDK9_HUMAN	P53_HUMAN	248.443	0.991362	0.960874	0.858266	303.883
CDK9_HUMAN	CITE1_HUMAN	141.967	0.991362	2.75611	0.858266	60.539
CDK9_HUMAN	GATA1_HUMAN	141.967	0.991362	2.75611	0.858266	60.539
CDK9_HUMAN	RL40_HUMAN	141.967	0.991362	2.75611	0.858266	60.539
CDK9_HUMAN	FOXO3_HUMAN	124.958	0.991362	2.4259	0.858266	60.539
CDK9_HUMAN	PAX2_HUMAN	124.613	0.991362	2.41922	0.858266	60.539
CDK9_HUMAN	IKBA_HUMAN	123.985	0.991362	3.50076	29.3719	1.21631
CDK9_HUMAN	CITE2_HUMAN	121.261	0.991362	2.35414	0.858266	60.539
CDK9_HUMAN	GLI2_HUMAN	121.261	0.991362	2.35414	0.858266	60.539
CDK9_HUMAN	TWST1_HUMAN	121.261	0.991362	2.35414	0.858266	60.539
CDK9_HUMAN	P73_HUMAN	112.859	0.991362	0.960874	0.858266	138.044
CDK9_HUMAN	GLI3_HUMAN	70.4057	0.991362	3.50076	0.858266	23.6369
CDK9_HUMAN	MSX2_HUMAN	55.4297	0.991362	2.75611	0.858266	23.6369
CDK9_HUMAN	TBX3_HUMAN	55.4297	0.991362	2.75611	0.858266	23.6369
CDK9_HUMAN	HDAC1_HUMAN	48.7887	0.991362	2.4259	0.858266	23.6369
CDK9_HUMAN	HDAC2_HUMAN	48.7887	0.991362	2.4259	0.858266	23.6369
CDK9_HUMAN	P63_HUMAN	48.6543	0.991362	2.41922	0.858266	23.6369
CDK9_HUMAN	NKX25_HUMAN	47.3455	0.991362	2.35414	0.858266	23.6369
CDK9_HUMAN	NKX31_HUMAN	47.3455	0.991362	2.35414	0.858266	23.6369
CDN1B_HUMAN	IKKA_HUMAN	14071.6	0.991362	3.50076	29.3719	138.044
CDN1B_HUMAN	MK03_HUMAN	9724.24	0.991362	2.41922	29.3719	138.044
CDN1B_HUMAN	KPCD_HUMAN	9462.67	0.991362	2.35414	29.3719	138.044
CDN1B_HUMAN	KS6A1_HUMAN	4276.35	0.991362	2.4259	29.3719	60.539
CDN1B_HUMAN	KAPCG_HUMAN	4264.56	0.991362	2.41922	29.3719	60.539
CDN1B_HUMAN	MK07_HUMAN	4149.85	0.991362	2.35414	29.3719	60.539
CDN1B_HUMAN	MK13_HUMAN	2409.45	0.991362	3.50076	29.3719	23.6369
CDN1B_HUMAN	MK08_HUMAN	1896.94	0.991362	2.75611	29.3719	23.6369
CDN1B_HUMAN	PIM1_HUMAN	1896.94	0.991362	2.75611	29.3719	23.6369
CDN1B_HUMAN	NKX31_HUMAN	1809.06	0.991362	2.75611	0.858266	771.441
CDN1B_HUMAN	RL40_HUMAN	1809.06	0.991362	2.75611	0.858266	771.441
CDN1B_HUMAN	ERN1_HUMAN	1620.27	0.991362	2.35414	29.3719	23.6369
CDN1B_HUMAN	MP2K5_HUMAN	1620.27	0.991362	2.35414	29.3719	23.6369
CDN1B_HUMAN	TNFA_HUMAN	1273.84	0.991362	3.50076	0.858266	427.659
CDN1B_HUMAN	MELK_HUMAN	735.122	0.991362	4.48288	29.3719	5.63168
CDN1B_HUMAN	FGF2_HUMAN	627.241	0.991362	2.4259	0.858266	303.883
CDN1B_HUMAN	FOXO3_HUMAN	627.241	0.991362	2.4259	0.858266	303.883
CDN1B_HUMAN	HDAC1_HUMAN	608.687	0.991362	2.35414	0.858266	303.883
CDN1B_HUMAN	RAF1_HUMAN	608.687	0.991362	2.35414	0.858266	303.883
CDN1B_HUMAN	SMAD3_HUMAN	608.328	0.991362	0.960874	0.858266	744.076
CDN1B_HUMAN	KALRN_HUMAN	574.069	0.991362	3.50076	29.3719	5.63168
CDN1B_HUMAN	P53_HUMAN	563.51	0.991362	0.960874	0.858266	689.256
CDN1B_HUMAN	CSK22_HUMAN	451.959	0.991362	2.75611	29.3719	5.63168
CDN1B_HUMAN	MK11_HUMAN	451.959	0.991362	2.75611	29.3719	5.63168
CDN1B_HUMAN	GLI3_HUMAN	411.181	0.991362	3.50076	0.858266	138.044
CDN1B_HUMAN	TGFR2_HUMAN	397.81	0.991362	2.4259	29.3719	5.63168
CDN1B_HUMAN	CTRO_HUMAN	396.714	0.991362	2.41922	29.3719	5.63168
CDN1B_HUMAN	M3K5_HUMAN	386.042	0.991362	2.35414	29.3719	5.63168
CDN1B_HUMAN	PAK4_HUMAN	386.042	0.991362	2.35414	29.3719	5.63168
CDN1B_HUMAN	HDAC2_HUMAN	284.149	0.991362	2.41922	0.858266	138.044
CDN1B_HUMAN	RASK_HUMAN	284.149	0.991362	2.41922	0.858266	138.044
CDN1B_HUMAN	FOXM1_HUMAN	230.912	0.991362	4.48288	0.858266	60.539
CDN1B_HUMAN	PGFRA_HUMAN	180.323	0.991362	3.50076	0.858266	60.539
CDN1B_HUMAN	TBX3_HUMAN	141.967	0.991362	2.75611	0.858266	60.539
CDN1B_HUMAN	NGF_HUMAN	124.958	0.991362	2.4259	0.858266	60.539
CDN1B_HUMAN	MSX2_HUMAN	121.261	0.991362	2.35414	0.858266	60.539
CDN1B_HUMAN	NKX25_HUMAN	121.261	0.991362	2.35414	0.858266	60.539
CDN1B_HUMAN	TNR6_HUMAN	112.859	0.991362	0.960874	0.858266	138.044
CDN1B_HUMAN	PAK7_HUMAN	97.6124	0.991362	2.75611	29.3719	1.21631
CDN1B_HUMAN	PDGFB_HUMAN	90.1578	0.991362	4.48288	0.858266	23.6369
CDN1B_HUMAN	KS6A4_HUMAN	85.6807	0.991362	2.41922	29.3719	1.21631
CDN1B_HUMAN	GATA1_HUMAN	55.4297	0.991362	2.75611	0.858266	23.6369
CDN1B_HUMAN	P73_HUMAN	49.4944	0.991362	0.960874	0.858266	60.539
CDN1B_HUMAN	CSK_HUMAN	48.7887	0.991362	2.4259	0.858266	23.6369
CDN1B_HUMAN	FGFR3_HUMAN	48.7887	0.991362	2.4259	0.858266	23.6369
CDN1B_HUMAN	GLI2_HUMAN	48.7887	0.991362	2.4259	0.858266	23.6369
CDN1B_HUMAN	SMAD2_HUMAN	48.7887	0.991362	2.4259	0.858266	23.6369
CDN1B_HUMAN	VEGFA_HUMAN	48.7887	0.991362	2.4259	0.858266	23.6369
CDN1B_HUMAN	EPO_HUMAN	48.6543	0.991362	2.41922	0.858266	23.6369
CDN1B_HUMAN	HES1_HUMAN	48.6543	0.991362	2.41922	0.858266	23.6369
CDN1B_HUMAN	HHEX_HUMAN	48.6543	0.991362	2.41922	0.858266	23.6369
CDN1B_HUMAN	IFNG_HUMAN	48.6543	0.991362	2.41922	0.858266	23.6369
CDN1B_HUMAN	PAX2_HUMAN	48.6543	0.991362	2.41922	0.858266	23.6369
CDN1B_HUMAN	IL1B_HUMAN	47.3455	0.991362	2.35414	0.858266	23.6369
CDN1B_HUMAN	P63_HUMAN	47.3455	0.991362	2.35414	0.858266	23.6369
CDN1B_HUMAN	PSN2_HUMAN	47.3455	0.991362	2.35414	0.858266	23.6369
CITE1_HUMAN	CITE1_HUMAN	12048.3	0.991362	1	0.858266	14160.3
CITE1_HUMAN	NKX25_HUMAN	1809.06	0.991362	2.75611	0.858266	771.441
CITE1_HUMAN	FGF2_HUMAN	1592.32	0.991362	2.4259	0.858266	771.441
CITE1_HUMAN	GLI3_HUMAN	1592.32	0.991362	2.4259	0.858266	771.441
CITE1_HUMAN	HHEX_HUMAN	1592.32	0.991362	2.4259	0.858266	771.441
CITE1_HUMAN	PAX2_HUMAN	1592.32	0.991362	2.4259	0.858266	771.441
CITE1_HUMAN	P63_HUMAN	1490.41	0.991362	2.35414	0.858266	744.076
CITE1_HUMAN	NKX31_HUMAN	1452.4	0.991362	2.29412	0.858266	744.076
CITE1_HUMAN	TWST1_HUMAN	1452.4	0.991362	2.29412	0.858266	744.076
CITE1_HUMAN	CITE2_HUMAN	1213.08	0.991362	2.41922	0.858266	589.333
CITE1_HUMAN	EPO_HUMAN	882.724	0.991362	2.4259	0.858266	427.659
CITE1_HUMAN	TBX3_HUMAN	882.724	0.991362	2.4259	0.858266	427.659
CITE1_HUMAN	GLI2_HUMAN	880.292	0.991362	2.41922	0.858266	427.659
CITE1_HUMAN	PDGFB_HUMAN	880.292	0.991362	2.41922	0.858266	427.659
CITE1_HUMAN	TNFA_HUMAN	712.62	0.991362	2.75611	0.858266	303.883
CITE1_HUMAN	P53_HUMAN	630.701	0.991362	0.960874	0.858266	771.441
CITE1_HUMAN	SMAD2_HUMAN	627.241	0.991362	2.4259	0.858266	303.883
CITE1_HUMAN	FOXM1_HUMAN	625.513	0.991362	2.41922	0.858266	303.883
CITE1_HUMAN	TGFR2_HUMAN	625.513	0.991362	2.41922	0.858266	303.883
CITE1_HUMAN	IL1B_HUMAN	526.536	0.991362	4.48288	0.858266	138.044
CITE1_HUMAN	VEGFA_HUMAN	411.181	0.991362	3.50076	0.858266	138.044
CITE1_HUMAN	HDAC2_HUMAN	323.719	0.991362	2.75611	0.858266	138.044
CITE1_HUMAN	MSX2_HUMAN	323.719	0.991362	2.75611	0.858266	138.044
CITE1_HUMAN	FOXO3_HUMAN	284.934	0.991362	2.4259	0.858266	138.044
CITE1_HUMAN	HES1_HUMAN	284.934	0.991362	2.4259	0.858266	138.044
CITE1_HUMAN	IFNG_HUMAN	284.934	0.991362	2.4259	0.858266	138.044
CITE1_HUMAN	NFKB2_HUMAN	284.934	0.991362	2.4259	0.858266	138.044
CITE1_HUMAN	EPHA2_HUMAN	276.505	0.991362	2.35414	0.858266	138.044
CITE1_HUMAN	HDAC1_HUMAN	276.505	0.991362	2.35414	0.858266	138.044
CITE1_HUMAN	NGF_HUMAN	276.505	0.991362	2.35414	0.858266	138.044
CITE1_HUMAN	P73_HUMAN	248.443	0.991362	0.960874	0.858266	303.883
CITE1_HUMAN	SMAD3_HUMAN	248.443	0.991362	0.960874	0.858266	303.883
CITE1_HUMAN	MK03_HUMAN	230.912	0.991362	4.48288	0.858266	60.539
CITE1_HUMAN	CSK22_HUMAN	180.323	0.991362	3.50076	0.858266	60.539
CITE1_HUMAN	IRF7_HUMAN	180.323	0.991362	3.50076	0.858266	60.539
CITE1_HUMAN	STAT4_HUMAN	141.967	0.991362	2.75611	0.858266	60.539
CITE1_HUMAN	ERN1_HUMAN	124.958	0.991362	2.4259	0.858266	60.539
CITE1_HUMAN	GATA1_HUMAN	124.958	0.991362	2.4259	0.858266	60.539
CITE1_HUMAN	IKBA_HUMAN	124.958	0.991362	2.4259	0.858266	60.539
CITE1_HUMAN	PIM1_HUMAN	124.958	0.991362	2.4259	0.858266	60.539
CITE1_HUMAN	PSN1_HUMAN	124.958	0.991362	2.4259	0.858266	60.539
CITE1_HUMAN	ROR2_HUMAN	124.958	0.991362	2.4259	0.858266	60.539
CITE1_HUMAN	EPHA7_HUMAN	124.613	0.991362	2.41922	0.858266	60.539
CITE1_HUMAN	PGFRA_HUMAN	124.613	0.991362	2.41922	0.858266	60.539
CITE1_HUMAN	UHRF1_HUMAN	124.613	0.991362	2.41922	0.858266	60.539
CITE1_HUMAN	TNR6_HUMAN	112.859	0.991362	0.960874	0.858266	138.044
CITE1_HUMAN	MK07_HUMAN	70.4057	0.991362	3.50076	0.858266	23.6369
CITE1_HUMAN	MK11_HUMAN	70.4057	0.991362	3.50076	0.858266	23.6369
CITE1_HUMAN	CTRO_HUMAN	55.4297	0.991362	2.75611	0.858266	23.6369
CITE1_HUMAN	DICER_HUMAN	55.4297	0.991362	2.75611	0.858266	23.6369
CITE1_HUMAN	RAF1_HUMAN	55.4297	0.991362	2.75611	0.858266	23.6369
CITE1_HUMAN	TNR16_HUMAN	49.4944	0.991362	0.960874	0.858266	60.539
CITE1_HUMAN	TNR1A_HUMAN	49.4944	0.991362	0.960874	0.858266	60.539
CITE1_HUMAN	MK13_HUMAN	48.7887	0.991362	2.4259	0.858266	23.6369
CITE1_HUMAN	PAK4_HUMAN	48.7887	0.991362	2.4259	0.858266	23.6369
CITE1_HUMAN	VAV_HUMAN	48.7887	0.991362	2.4259	0.858266	23.6369
CITE1_HUMAN	MK08_HUMAN	48.6543	0.991362	2.41922	0.858266	23.6369
CITE1_HUMAN	PAK7_HUMAN	47.3455	0.991362	2.35414	0.858266	23.6369
CITE1_HUMAN	RAN_HUMAN	47.3455	0.991362	2.35414	0.858266	23.6369
CITE1_HUMAN	RFXK_HUMAN	47.3455	0.991362	2.35414	0.858266	23.6369
CITE1_HUMAN	MELK_HUMAN	46.1382	0.991362	2.29412	0.858266	23.6369
CITE1_HUMAN	TLR4_HUMAN	46.1382	0.991362	2.29412	0.858266	23.6369
CITE1_HUMAN	EPHB3_HUMAN	43.9549	0.991362	9.17309	0.858266	5.63168
CITE1_HUMAN	RASK_HUMAN	21.4808	0.991362	4.48288	0.858266	5.63168
CITE2_HUMAN	NKX25_HUMAN	2398.58	0.991362	2.35414	0.858266	1197.48
CITE2_HUMAN	GLI2_HUMAN	2297.84	0.991362	3.50076	0.858266	771.441
CITE2_HUMAN	P63_HUMAN	2297.84	0.991362	3.50076	0.858266	771.441
CITE2_HUMAN	FOXM1_HUMAN	1809.06	0.991362	2.75611	0.858266	771.441
CITE2_HUMAN	GATA1_HUMAN	1744.89	0.991362	2.75611	0.858266	744.076
CITE2_HUMAN	HES1_HUMAN	1616.34	0.991362	2.75611	0.858266	689.256
CITE2_HUMAN	GLI3_HUMAN	1592.32	0.991362	2.4259	0.858266	771.441
CITE2_HUMAN	PAX2_HUMAN	1592.32	0.991362	2.4259	0.858266	771.441
CITE2_HUMAN	TWST1_HUMAN	1592.32	0.991362	2.4259	0.858266	771.441
CITE2_HUMAN	SMAD2_HUMAN	1587.93	0.991362	2.41922	0.858266	771.441
CITE2_HUMAN	TNFA_HUMAN	1587.93	0.991362	2.41922	0.858266	771.441
CITE2_HUMAN	FGF2_HUMAN	1531.6	0.991362	2.41922	0.858266	744.076
CITE2_HUMAN	HDAC1_HUMAN	1490.41	0.991362	2.35414	0.858266	744.076
CITE2_HUMAN	MSX2_HUMAN	1490.41	0.991362	2.35414	0.858266	744.076
CITE2_HUMAN	PSN1_HUMAN	1490.41	0.991362	2.35414	0.858266	744.076
CITE2_HUMAN	NKX31_HUMAN	1422.68	0.991362	2.4259	0.858266	689.256
CITE2_HUMAN	VEGFA_HUMAN	1422.68	0.991362	2.4259	0.858266	689.256
CITE2_HUMAN	TBX3_HUMAN	1382.01	0.991362	2.75611	0.858266	589.333
CITE2_HUMAN	PDGFB_HUMAN	1380.6	0.991362	2.35414	0.858266	689.256
CITE2_HUMAN	TGFR2_HUMAN	1159.09	0.991362	4.48288	0.858266	303.883
CITE2_HUMAN	HHEX_HUMAN	1150.35	0.991362	2.29412	0.858266	589.333
CITE2_HUMAN	FOXO3_HUMAN	880.292	0.991362	2.41922	0.858266	427.659
CITE2_HUMAN	HDAC2_HUMAN	856.613	0.991362	2.35414	0.858266	427.659
CITE2_HUMAN	EPO_HUMAN	712.62	0.991362	2.75611	0.858266	303.883
CITE2_HUMAN	IRF7_HUMAN	627.241	0.991362	2.4259	0.858266	303.883
CITE2_HUMAN	IL1B_HUMAN	608.687	0.991362	2.35414	0.858266	303.883
CITE2_HUMAN	P53_HUMAN	563.51	0.991362	0.960874	0.858266	689.256
CITE2_HUMAN	SMAD3_HUMAN	563.51	0.991362	0.960874	0.858266	689.256
CITE2_HUMAN	EPHA2_HUMAN	526.536	0.991362	4.48288	0.858266	138.044
CITE2_HUMAN	STAT4_HUMAN	284.934	0.991362	2.4259	0.858266	138.044
CITE2_HUMAN	UHRF1_HUMAN	284.934	0.991362	2.4259	0.858266	138.044
CITE2_HUMAN	IFNG_HUMAN	276.505	0.991362	2.35414	0.858266	138.044
CITE2_HUMAN	PSN2_HUMAN	276.505	0.991362	2.35414	0.858266	138.044
CITE2_HUMAN	PGFRA_HUMAN	269.455	0.991362	2.29412	0.858266	138.044
CITE2_HUMAN	P73_HUMAN	248.443	0.991362	0.960874	0.858266	303.883
CITE2_HUMAN	NGF_HUMAN	180.323	0.991362	3.50076	0.858266	60.539
CITE2_HUMAN	RFXK_HUMAN	154.22	0.991362	2.99399	0.858266	60.539
CITE2_HUMAN	IKBA_HUMAN	141.967	0.991362	2.75611	0.858266	60.539
CITE2_HUMAN	DICER_HUMAN	124.958	0.991362	2.4259	0.858266	60.539
CITE2_HUMAN	KS6A4_HUMAN	124.958	0.991362	2.4259	0.858266	60.539
CITE2_HUMAN	MP2K5_HUMAN	124.613	0.991362	2.41922	0.858266	60.539
CITE2_HUMAN	MK11_HUMAN	121.261	0.991362	2.35414	0.858266	60.539
CITE2_HUMAN	MK13_HUMAN	121.261	0.991362	2.35414	0.858266	60.539
CITE2_HUMAN	ROR2_HUMAN	121.261	0.991362	2.35414	0.858266	60.539
CITE2_HUMAN	TNR16_HUMAN	112.859	0.991362	0.960874	0.858266	138.044
CITE2_HUMAN	TNR1A_HUMAN	112.859	0.991362	0.960874	0.858266	138.044
CITE2_HUMAN	MK08_HUMAN	55.4297	0.991362	2.75611	0.858266	23.6369
CITE2_HUMAN	PAK7_HUMAN	55.4297	0.991362	2.75611	0.858266	23.6369
CITE2_HUMAN	TNR6_HUMAN	49.4944	0.991362	0.960874	0.858266	60.539
CITE2_HUMAN	TLR4_HUMAN	48.7887	0.991362	2.4259	0.858266	23.6369
CITE2_HUMAN	CTRO_HUMAN	48.6543	0.991362	2.41922	0.858266	23.6369
CITE2_HUMAN	EPHB3_HUMAN	48.6543	0.991362	2.41922	0.858266	23.6369
CITE2_HUMAN	ERN1_HUMAN	48.6543	0.991362	2.41922	0.858266	23.6369
CITE2_HUMAN	KS6A1_HUMAN	48.6543	0.991362	2.41922	0.858266	23.6369
CITE2_HUMAN	MK03_HUMAN	48.6543	0.991362	2.41922	0.858266	23.6369
CITE2_HUMAN	PIM1_HUMAN	48.6543	0.991362	2.41922	0.858266	23.6369
CITE2_HUMAN	CSK22_HUMAN	47.3455	0.991362	2.35414	0.858266	23.6369
CITE2_HUMAN	NFKB2_HUMAN	47.3455	0.991362	2.35414	0.858266	23.6369
CITE2_HUMAN	MK07_HUMAN	46.1382	0.991362	2.29412	0.858266	23.6369
CSK_HUMAN	RAF1_HUMAN	501514	0.991362	2.35414	502.482	427.659
CSK_HUMAN	VAV_HUMAN	255247	0.991362	2.75611	1543.11	60.539
CSK_HUMAN	TIE2_HUMAN	72956.3	0.991362	2.41922	502.482	60.539
CSK_HUMAN	KPCD_HUMAN	69208.5	0.991362	2.75611	83.3534	303.883
CSK_HUMAN	VAV3_HUMAN	47927	0.991362	2.35414	868.807	23.6369
CSK_HUMAN	EPHA2_HUMAN	41219.8	0.991362	3.50076	502.482	23.6369
CSK_HUMAN	EPHA7_HUMAN	35252.8	0.991362	2.99399	502.482	23.6369
CSK_HUMAN	MK03_HUMAN	30976.5	0.991362	3.50076	29.3719	303.883
CSK_HUMAN	KALRN_HUMAN	28040.7	0.991362	9.17309	130.452	23.6369
CSK_HUMAN	FGFR3_HUMAN	10701.3	0.991362	3.50076	130.452	23.6369
CSK_HUMAN	KS6A1_HUMAN	6313.51	0.991362	9.17309	29.3719	23.6369
CSK_HUMAN	MP2K5_HUMAN	4738.28	0.991362	2.4259	83.3534	23.6369
CSK_HUMAN	PAK4_HUMAN	2409.45	0.991362	3.50076	29.3719	23.6369
CSK_HUMAN	M3K5_HUMAN	1896.94	0.991362	2.75611	29.3719	23.6369
CSK_HUMAN	MELK_HUMAN	1896.94	0.991362	2.75611	29.3719	23.6369
CSK_HUMAN	RL40_HUMAN	1896.94	0.991362	2.75611	29.3719	23.6369
CSK_HUMAN	MK07_HUMAN	1669.66	0.991362	2.4259	29.3719	23.6369
CSK_HUMAN	PIM1_HUMAN	1669.66	0.991362	2.4259	29.3719	23.6369
CSK_HUMAN	TGFR2_HUMAN	1669.66	0.991362	2.4259	29.3719	23.6369
CSK_HUMAN	MK08_HUMAN	1620.27	0.991362	2.35414	29.3719	23.6369
CSK_HUMAN	ERN1_HUMAN	1578.96	0.991362	2.29412	29.3719	23.6369
CSK_HUMAN	PAK7_HUMAN	1578.96	0.991362	2.29412	29.3719	23.6369
CSK_HUMAN	P53_HUMAN	661.336	0.991362	0.960874	29.3719	23.6369
CSK_HUMAN	IKBA_HUMAN	451.959	0.991362	2.75611	29.3719	5.63168
CSK_HUMAN	P63_HUMAN	83.3759	0.991362	2.35414	29.3719	1.21631
CSK_HUMAN	VEGFA_HUMAN	55.4297	0.991362	2.75611	0.858266	23.6369
CSK_HUMAN	GATA1_HUMAN	48.7887	0.991362	2.4259	0.858266	23.6369
CSK_HUMAN	P73_HUMAN	34.031	0.991362	0.960874	29.3719	1.21631
CSK_HUMAN	GLI3_HUMAN	21.4808	0.991362	4.48288	0.858266	5.63168
CSK_HUMAN	HDAC1_HUMAN	21.4808	0.991362	4.48288	0.858266	5.63168
CSK22_HUMAN	ERN1_HUMAN	60916.6	0.991362	2.4259	83.3534	303.883
CSK22_HUMAN	KS6A1_HUMAN	51136.3	0.991362	4.48288	83.3534	138.044
CSK22_HUMAN	KPCD_HUMAN	49203.5	0.991362	2.75611	130.452	138.044
CSK22_HUMAN	MK03_HUMAN	43593.7	0.991362	3.50076	29.3719	427.659
CSK22_HUMAN	MK07_HUMAN	36871.9	0.991362	9.17309	29.3719	138.044
CSK22_HUMAN	PAK4_HUMAN	31439	0.991362	2.75611	83.3534	138.044
CSK22_HUMAN	RAF1_HUMAN	31439	0.991362	2.75611	83.3534	138.044
CSK22_HUMAN	HDAC2_HUMAN	30108.5	630.438	2.35414	0.858266	23.6369
CSK22_HUMAN	KS6A4_HUMAN	26853.8	0.991362	2.35414	83.3534	138.044
CSK22_HUMAN	MK13_HUMAN	21465.7	0.991362	2.4259	29.3719	303.883
CSK22_HUMAN	CSK22_HUMAN	20069.9	0.991362	1	29.3719	689.256
CSK22_HUMAN	MK11_HUMAN	18019.3	0.991362	4.48288	29.3719	138.044
CSK22_HUMAN	FGFR3_HUMAN	12135.7	0.991362	2.4259	83.3534	60.539
CSK22_HUMAN	KALRN_HUMAN	12135.7	0.991362	2.4259	83.3534	60.539
CSK22_HUMAN	CTRO_HUMAN	12102.3	0.991362	2.41922	83.3534	60.539
CSK22_HUMAN	MELK_HUMAN	12034.6	0.991362	2.99399	29.3719	138.044
CSK22_HUMAN	PAK7_HUMAN	11776.7	0.991362	2.35414	83.3534	60.539
CSK22_HUMAN	PIM1_HUMAN	9751.11	0.991362	2.4259	29.3719	138.044
CSK22_HUMAN	EPHA7_HUMAN	9724.24	0.991362	2.41922	29.3719	138.044
CSK22_HUMAN	EPHB3_HUMAN	7902.36	0.991362	4.48288	29.3719	60.539
CSK22_HUMAN	PGFRA_HUMAN	5383.25	0.991362	2.75611	83.3534	23.6369
CSK22_HUMAN	VAV_HUMAN	5383.25	0.991362	2.75611	83.3534	23.6369
CSK22_HUMAN	ROR2_HUMAN	4598.12	0.991362	2.35414	83.3534	23.6369
CSK22_HUMAN	EPHA2_HUMAN	4276.35	0.991362	2.4259	29.3719	60.539
CSK22_HUMAN	M3K5_HUMAN	4276.35	0.991362	2.4259	29.3719	60.539
CSK22_HUMAN	MK08_HUMAN	4264.56	0.991362	2.41922	29.3719	60.539
CSK22_HUMAN	TGFR2_HUMAN	4264.56	0.991362	2.41922	29.3719	60.539
CSK22_HUMAN	NFKB2_HUMAN	3085.41	0.991362	4.48288	29.3719	23.6369
CSK22_HUMAN	CSK_HUMAN	1896.94	0.991362	2.75611	29.3719	23.6369
CSK22_HUMAN	FGR_HUMAN	1896.94	0.991362	2.75611	29.3719	23.6369
CSK22_HUMAN	RFXK_HUMAN	1896.94	0.991362	2.75611	29.3719	23.6369
CSK22_HUMAN	IKKA_HUMAN	1665.06	0.991362	2.41922	29.3719	23.6369
CSK22_HUMAN	EPHA1_HUMAN	1620.27	0.991362	2.35414	29.3719	23.6369
CSK22_HUMAN	KAPCG_HUMAN	1620.27	0.991362	2.35414	29.3719	23.6369
CSK22_HUMAN	MP2K5_HUMAN	1620.27	0.991362	2.35414	29.3719	23.6369
CSK22_HUMAN	TIE2_HUMAN	1578.96	0.991362	2.29412	29.3719	23.6369
CSK22_HUMAN	VAV3_HUMAN	1067.6	0.991362	2.29412	83.3534	5.63168
CSK22_HUMAN	IRF7_HUMAN	756.345	0.991362	14.6835	0.858266	60.539
CSK22_HUMAN	IKBA_HUMAN	574.069	0.991362	3.50076	29.3719	5.63168
CSK22_HUMAN	RASK_HUMAN	574.069	0.991362	3.50076	29.3719	5.63168
CSK22_HUMAN	RAN_HUMAN	396.714	0.991362	2.41922	29.3719	5.63168
CSK22_HUMAN	GLI2_HUMAN	351.658	0.991362	2.99399	0.858266	138.044
CSK22_HUMAN	HHEX_HUMAN	276.505	0.991362	2.35414	0.858266	138.044
CSK22_HUMAN	P53_HUMAN	248.443	0.991362	0.960874	0.858266	303.883
CSK22_HUMAN	GLI3_HUMAN	230.912	0.991362	4.48288	0.858266	60.539
CSK22_HUMAN	STAT4_HUMAN	180.323	0.991362	3.50076	0.858266	60.539
CSK22_HUMAN	FGF2_HUMAN	141.967	0.991362	2.75611	0.858266	60.539
CSK22_HUMAN	FOXO3_HUMAN	124.958	0.991362	2.4259	0.858266	60.539
CSK22_HUMAN	TWST1_HUMAN	124.958	0.991362	2.4259	0.858266	60.539
CSK22_HUMAN	P63_HUMAN	124.613	0.991362	2.41922	0.858266	60.539
CSK22_HUMAN	SMAD2_HUMAN	124.613	0.991362	2.41922	0.858266	60.539
CSK22_HUMAN	FOXM1_HUMAN	118.169	0.991362	2.29412	0.858266	60.539
CSK22_HUMAN	P73_HUMAN	112.859	0.991362	0.960874	0.858266	138.044
CSK22_HUMAN	UHRF1_HUMAN	73.056	0.991362	1.4183	0.858266	60.539
CSK22_HUMAN	GATA1_HUMAN	55.4297	0.991362	2.75611	0.858266	23.6369
CSK22_HUMAN	HDAC1_HUMAN	55.4297	0.991362	2.75611	0.858266	23.6369
CSK22_HUMAN	HES1_HUMAN	55.4297	0.991362	2.75611	0.858266	23.6369
CSK22_HUMAN	TBX3_HUMAN	55.4297	0.991362	2.75611	0.858266	23.6369
CSK22_HUMAN	MSX2_HUMAN	48.7887	0.991362	2.4259	0.858266	23.6369
CSK22_HUMAN	NKX31_HUMAN	48.7887	0.991362	2.4259	0.858266	23.6369
CSK22_HUMAN	PAX2_HUMAN	48.6543	0.991362	2.41922	0.858266	23.6369
CSK22_HUMAN	IFNG_HUMAN	47.3455	0.991362	2.35414	0.858266	23.6369
CSK22_HUMAN	NKX25_HUMAN	47.3455	0.991362	2.35414	0.858266	23.6369
CSK22_HUMAN	TNFA_HUMAN	21.4808	0.991362	4.48288	0.858266	5.63168
CTRO_HUMAN	KPCD_HUMAN	125466	0.991362	2.41922	378.968	138.044
CTRO_HUMAN	KS6A1_HUMAN	69183.6	0.991362	2.29412	502.482	60.539
CTRO_HUMAN	KALRN_HUMAN	53450.2	0.991362	2.99399	130.452	138.044
CTRO_HUMAN	PIM1_HUMAN	27672.3	0.991362	2.4259	83.3534	138.044
CTRO_HUMAN	MK07_HUMAN	26169	0.991362	2.29412	83.3534	138.044
CTRO_HUMAN	PAK4_HUMAN	17961.1	0.991362	2.29412	130.452	60.539
CTRO_HUMAN	RAF1_HUMAN	17512.7	0.991362	3.50076	83.3534	60.539
CTRO_HUMAN	MELK_HUMAN	12135.7	0.991362	2.4259	83.3534	60.539
CTRO_HUMAN	TGFR2_HUMAN	12135.7	0.991362	2.4259	83.3534	60.539
CTRO_HUMAN	MK03_HUMAN	11776.7	0.991362	2.35414	83.3534	60.539
CTRO_HUMAN	EPHA7_HUMAN	9751.11	0.991362	2.4259	29.3719	138.044
CTRO_HUMAN	EPHA2_HUMAN	9462.67	0.991362	2.35414	29.3719	138.044
CTRO_HUMAN	ERN1_HUMAN	8425.02	0.991362	2.75611	130.452	23.6369
CTRO_HUMAN	PAK7_HUMAN	7196.26	0.991362	2.35414	130.452	23.6369
CTRO_HUMAN	MP2K5_HUMAN	5383.25	0.991362	2.75611	83.3534	23.6369
CTRO_HUMAN	M3K5_HUMAN	4738.28	0.991362	2.4259	83.3534	23.6369
CTRO_HUMAN	FGFR3_HUMAN	4725.22	0.991362	2.41922	83.3534	23.6369
CTRO_HUMAN	MK08_HUMAN	4598.12	0.991362	2.35414	83.3534	23.6369
CTRO_HUMAN	TIE2_HUMAN	1669.66	0.991362	2.4259	29.3719	23.6369
CTRO_HUMAN	VAV3_HUMAN	1282.6	0.991362	2.75611	83.3534	5.63168
CTRO_HUMAN	VAV_HUMAN	1282.6	0.991362	2.75611	83.3534	5.63168
CTRO_HUMAN	FGF2_HUMAN	124.613	0.991362	2.41922	0.858266	60.539
CTRO_HUMAN	VEGFA_HUMAN	118.169	0.991362	2.29412	0.858266	60.539
CTRO_HUMAN	IKBA_HUMAN	81.2499	0.991362	2.29412	29.3719	1.21631
CTRO_HUMAN	NKX25_HUMAN	70.4057	0.991362	3.50076	0.858266	23.6369
CTRO_HUMAN	P63_HUMAN	70.4057	0.991362	3.50076	0.858266	23.6369
CTRO_HUMAN	TWST1_HUMAN	55.4297	0.991362	2.75611	0.858266	23.6369
CTRO_HUMAN	P53_HUMAN	49.4944	0.991362	0.960874	0.858266	60.539
CTRO_HUMAN	TNR16_HUMAN	49.4944	0.991362	0.960874	0.858266	60.539
CTRO_HUMAN	PAX2_HUMAN	48.6543	0.991362	2.41922	0.858266	23.6369
DICER_HUMAN	DICER_HUMAN	1.49209e+07	0.991362	1	1062.9	14160.3
DICER_HUMAN	GLI3_HUMAN	2297.84	0.991362	3.50076	0.858266	771.441
DICER_HUMAN	FADD_HUMAN	1724.65	0.991362	14.6835	0.858266	138.044
DICER_HUMAN	TWST1_HUMAN	880.292	0.991362	2.41922	0.858266	427.659
DICER_HUMAN	P63_HUMAN	856.613	0.991362	2.35414	0.858266	427.659
DICER_HUMAN	GLI2_HUMAN	712.62	0.991362	2.75611	0.858266	303.883
DICER_HUMAN	VEGFA_HUMAN	627.241	0.991362	2.4259	0.858266	303.883
DICER_HUMAN	NKX25_HUMAN	625.513	0.991362	2.41922	0.858266	303.883
DICER_HUMAN	PSN1_HUMAN	625.513	0.991362	2.41922	0.858266	303.883
DICER_HUMAN	FGF2_HUMAN	608.687	0.991362	2.35414	0.858266	303.883
DICER_HUMAN	MSX2_HUMAN	593.166	0.991362	2.29412	0.858266	303.883
DICER_HUMAN	HDAC1_HUMAN	472.503	0.991362	9.17309	0.858266	60.539
DICER_HUMAN	P53_HUMAN	349.638	0.991362	0.960874	0.858266	427.659
DICER_HUMAN	PSN2_HUMAN	284.934	0.991362	2.4259	0.858266	138.044
DICER_HUMAN	RAF1_HUMAN	284.934	0.991362	2.4259	0.858266	138.044
DICER_HUMAN	IFNG_HUMAN	284.149	0.991362	2.41922	0.858266	138.044
DICER_HUMAN	TNFA_HUMAN	284.149	0.991362	2.41922	0.858266	138.044
DICER_HUMAN	HES1_HUMAN	276.505	0.991362	2.35414	0.858266	138.044
DICER_HUMAN	P73_HUMAN	248.443	0.991362	0.960874	0.858266	303.883
DICER_HUMAN	TNR6_HUMAN	248.443	0.991362	0.960874	0.858266	303.883
DICER_HUMAN	HDAC2_HUMAN	230.912	0.991362	4.48288	0.858266	60.539
DICER_HUMAN	RL40_HUMAN	230.912	0.991362	4.48288	0.858266	60.539
DICER_HUMAN	SMAD2_HUMAN	230.912	0.991362	4.48288	0.858266	60.539
DICER_HUMAN	FGFR3_HUMAN	184.485	0.991362	9.17309	0.858266	23.6369
DICER_HUMAN	FOXM1_HUMAN	184.485	0.991362	9.17309	0.858266	23.6369
DICER_HUMAN	MK03_HUMAN	180.323	0.991362	3.50076	0.858266	60.539
DICER_HUMAN	FOXO3_HUMAN	154.22	0.991362	2.99399	0.858266	60.539
DICER_HUMAN	NGF_HUMAN	141.967	0.991362	2.75611	0.858266	60.539
DICER_HUMAN	HHEX_HUMAN	124.958	0.991362	2.4259	0.858266	60.539
DICER_HUMAN	MK08_HUMAN	124.958	0.991362	2.4259	0.858266	60.539
DICER_HUMAN	NKX31_HUMAN	124.958	0.991362	2.4259	0.858266	60.539
DICER_HUMAN	MK07_HUMAN	124.613	0.991362	2.41922	0.858266	60.539
DICER_HUMAN	MP2K5_HUMAN	124.613	0.991362	2.41922	0.858266	60.539
DICER_HUMAN	GATA1_HUMAN	121.261	0.991362	2.35414	0.858266	60.539
DICER_HUMAN	IL1B_HUMAN	121.261	0.991362	2.35414	0.858266	60.539
DICER_HUMAN	TNR1A_HUMAN	112.859	0.991362	0.960874	0.858266	138.044
DICER_HUMAN	EPHA2_HUMAN	70.4057	0.991362	3.50076	0.858266	23.6369
DICER_HUMAN	KS6A1_HUMAN	70.4057	0.991362	3.50076	0.858266	23.6369
DICER_HUMAN	EPO_HUMAN	55.4297	0.991362	2.75611	0.858266	23.6369
DICER_HUMAN	IKBA_HUMAN	55.4297	0.991362	2.75611	0.858266	23.6369
DICER_HUMAN	SMAD3_HUMAN	49.4944	0.991362	0.960874	0.858266	60.539
DICER_HUMAN	TNR16_HUMAN	49.4944	0.991362	0.960874	0.858266	60.539
DICER_HUMAN	IRF7_HUMAN	48.7887	0.991362	2.4259	0.858266	23.6369
DICER_HUMAN	KPCD_HUMAN	48.7887	0.991362	2.4259	0.858266	23.6369
DICER_HUMAN	PAX2_HUMAN	48.7887	0.991362	2.4259	0.858266	23.6369
DICER_HUMAN	TIE2_HUMAN	48.7887	0.991362	2.4259	0.858266	23.6369
DICER_HUMAN	VAV3_HUMAN	48.7887	0.991362	2.4259	0.858266	23.6369
DICER_HUMAN	PIM1_HUMAN	48.6543	0.991362	2.41922	0.858266	23.6369
DICER_HUMAN	TBX3_HUMAN	48.6543	0.991362	2.41922	0.858266	23.6369
DICER_HUMAN	RAN_HUMAN	43.9549	0.991362	9.17309	0.858266	5.63168
DICER_HUMAN	RASK_HUMAN	43.9549	0.991362	9.17309	0.858266	5.63168
EPHA1_HUMAN	EPHA2_HUMAN	516801	0.991362	2.4259	502.482	427.659
EPHA1_HUMAN	EPHA7_HUMAN	161883	0.991362	2.35414	502.482	138.044
EPHA1_HUMAN	TIE2_HUMAN	154644	0.991362	2.4259	83.3534	771.441
EPHA1_HUMAN	FGFR3_HUMAN	60748.8	0.991362	2.41922	83.3534	303.883
EPHA1_HUMAN	KALRN_HUMAN	7395.19	0.991362	2.41922	130.452	23.6369
EPHA1_HUMAN	VAV3_HUMAN	6786.81	0.991362	2.41922	502.482	5.63168
EPHA1_HUMAN	ERN1_HUMAN	4858.44	0.991362	2.75611	29.3719	60.539
EPHA1_HUMAN	MELK_HUMAN	4276.35	0.991362	2.4259	29.3719	60.539
EPHA1_HUMAN	MK07_HUMAN	4276.35	0.991362	2.4259	29.3719	60.539
EPHA1_HUMAN	PIM1_HUMAN	4276.35	0.991362	2.4259	29.3719	60.539
EPHA1_HUMAN	TGFR2_HUMAN	4276.35	0.991362	2.4259	29.3719	60.539
EPHA1_HUMAN	RAF1_HUMAN	2409.45	0.991362	3.50076	29.3719	23.6369
EPHA1_HUMAN	MK08_HUMAN	2060.66	0.991362	2.99399	29.3719	23.6369
EPHA1_HUMAN	KPCD_HUMAN	1896.94	0.991362	2.75611	29.3719	23.6369
EPHA1_HUMAN	M3K5_HUMAN	1896.94	0.991362	2.75611	29.3719	23.6369
EPHA1_HUMAN	MK03_HUMAN	1896.94	0.991362	2.75611	29.3719	23.6369
EPHA1_HUMAN	MP2K5_HUMAN	1669.66	0.991362	2.4259	29.3719	23.6369
EPHA1_HUMAN	PAK4_HUMAN	1669.66	0.991362	2.4259	29.3719	23.6369
EPHA1_HUMAN	KS6A1_HUMAN	1620.27	0.991362	2.35414	29.3719	23.6369
EPHA1_HUMAN	PAK7_HUMAN	1620.27	0.991362	2.35414	29.3719	23.6369
EPHA1_HUMAN	VAV_HUMAN	1599.71	0.991362	3.50076	378.968	1.21631
EPHA1_HUMAN	EPO_HUMAN	397.81	0.991362	2.4259	29.3719	5.63168
EPHA1_HUMAN	VEGFA_HUMAN	284.934	0.991362	2.4259	0.858266	138.044
EPHA1_HUMAN	FGF2_HUMAN	121.261	0.991362	2.35414	0.858266	60.539
EPHA1_HUMAN	P63_HUMAN	85.9174	0.991362	2.4259	29.3719	1.21631
EPHA1_HUMAN	PSN1_HUMAN	55.4297	0.991362	2.75611	0.858266	23.6369
EPHA1_HUMAN	NGF_HUMAN	48.7887	0.991362	2.4259	0.858266	23.6369
EPHA1_HUMAN	P73_HUMAN	34.031	0.991362	0.960874	29.3719	1.21631
EPHA1_HUMAN	IL1B_HUMAN	21.4808	0.991362	4.48288	0.858266	5.63168
EPHA2_HUMAN	EPHA7_HUMAN	850325	0.991362	2.29412	502.482	744.076
EPHA2_HUMAN	EPHB3_HUMAN	501514	0.991362	2.35414	502.482	427.659
EPHA2_HUMAN	ROR2_HUMAN	85492.6	0.991362	2.41922	83.3534	427.659
EPHA2_HUMAN	PGFRA_HUMAN	60916.6	0.991362	2.4259	83.3534	303.883
EPHA2_HUMAN	TGFR2_HUMAN	43593.7	0.991362	3.50076	29.3719	427.659
EPHA2_HUMAN	VAV3_HUMAN	35252.8	0.991362	2.99399	502.482	23.6369
EPHA2_HUMAN	FGFR3_HUMAN	31439	0.991362	2.75611	83.3534	138.044
EPHA2_HUMAN	P63_HUMAN	29315.3	0.991362	2.35414	29.3719	427.659
EPHA2_HUMAN	FGR_HUMAN	28485.2	0.991362	2.41922	502.482	23.6369
EPHA2_HUMAN	TIE2_HUMAN	27672.3	0.991362	2.4259	83.3534	138.044
EPHA2_HUMAN	MK07_HUMAN	21406.5	0.991362	2.41922	29.3719	303.883
EPHA2_HUMAN	KALRN_HUMAN	18992.9	0.991362	2.4259	130.452	60.539
EPHA2_HUMAN	IKKA_HUMAN	14071.6	0.991362	3.50076	29.3719	138.044
EPHA2_HUMAN	PIM1_HUMAN	9724.24	0.991362	2.41922	29.3719	138.044
EPHA2_HUMAN	M3K5_HUMAN	6171.09	0.991362	3.50076	29.3719	60.539
EPHA2_HUMAN	VAV_HUMAN	5118.57	0.991362	2.41922	378.968	5.63168
EPHA2_HUMAN	MELK_HUMAN	4858.44	0.991362	2.75611	29.3719	60.539
EPHA2_HUMAN	PAK7_HUMAN	4276.35	0.991362	2.4259	29.3719	60.539
EPHA2_HUMAN	ERN1_HUMAN	4264.56	0.991362	2.41922	29.3719	60.539
EPHA2_HUMAN	KPCD_HUMAN	4149.85	0.991362	2.35414	29.3719	60.539
EPHA2_HUMAN	MK03_HUMAN	4149.85	0.991362	2.35414	29.3719	60.539
EPHA2_HUMAN	MK08_HUMAN	4149.85	0.991362	2.35414	29.3719	60.539
EPHA2_HUMAN	PAK4_HUMAN	4149.85	0.991362	2.35414	29.3719	60.539
EPHA2_HUMAN	RAF1_HUMAN	4149.85	0.991362	2.35414	29.3719	60.539
EPHA2_HUMAN	MK13_HUMAN	2409.45	0.991362	3.50076	29.3719	23.6369
EPHA2_HUMAN	KS6A4_HUMAN	1896.94	0.991362	2.75611	29.3719	23.6369
EPHA2_HUMAN	MK11_HUMAN	1669.66	0.991362	2.4259	29.3719	23.6369
EPHA2_HUMAN	MP2K5_HUMAN	1669.66	0.991362	2.4259	29.3719	23.6369
EPHA2_HUMAN	KAPCG_HUMAN	1665.06	0.991362	2.41922	29.3719	23.6369
EPHA2_HUMAN	KS6A1_HUMAN	1620.27	0.991362	2.35414	29.3719	23.6369
EPHA2_HUMAN	STAT4_HUMAN	1282.6	0.991362	2.75611	83.3534	5.63168
EPHA2_HUMAN	GLI2_HUMAN	712.62	0.991362	2.75611	0.858266	303.883
EPHA2_HUMAN	FGF2_HUMAN	627.241	0.991362	2.4259	0.858266	303.883
EPHA2_HUMAN	VEGFA_HUMAN	625.513	0.991362	2.41922	0.858266	303.883
EPHA2_HUMAN	EPHA2_HUMAN	498.141	0.991362	1	502.482	1
EPHA2_HUMAN	PSN1_HUMAN	411.181	0.991362	3.50076	0.858266	138.044
EPHA2_HUMAN	EPO_HUMAN	397.81	0.991362	2.4259	29.3719	5.63168
EPHA2_HUMAN	PDGFB_HUMAN	284.934	0.991362	2.4259	0.858266	138.044
EPHA2_HUMAN	TBX3_HUMAN	284.934	0.991362	2.4259	0.858266	138.044
EPHA2_HUMAN	TWST1_HUMAN	276.505	0.991362	2.35414	0.858266	138.044
EPHA2_HUMAN	P73_HUMAN	157.568	0.991362	0.960874	29.3719	5.63168
EPHA2_HUMAN	TNFA_HUMAN	124.958	0.991362	2.4259	0.858266	60.539
EPHA2_HUMAN	MSX2_HUMAN	124.613	0.991362	2.41922	0.858266	60.539
EPHA2_HUMAN	NKX25_HUMAN	124.613	0.991362	2.41922	0.858266	60.539
EPHA2_HUMAN	HHEX_HUMAN	121.261	0.991362	2.35414	0.858266	60.539
EPHA2_HUMAN	PAX2_HUMAN	121.261	0.991362	2.35414	0.858266	60.539
EPHA2_HUMAN	NKX31_HUMAN	70.4057	0.991362	3.50076	0.858266	23.6369
EPHA2_HUMAN	NGF_HUMAN	55.4297	0.991362	2.75611	0.858266	23.6369
EPHA2_HUMAN	P53_HUMAN	49.4944	0.991362	0.960874	0.858266	60.539
EPHA2_HUMAN	TNR16_HUMAN	49.4944	0.991362	0.960874	0.858266	60.539
EPHA2_HUMAN	HES1_HUMAN	48.7887	0.991362	2.4259	0.858266	23.6369
EPHA2_HUMAN	IL1B_HUMAN	47.3455	0.991362	2.35414	0.858266	23.6369
EPHA2_HUMAN	FADD_HUMAN	21.4808	0.991362	4.48288	0.858266	5.63168
EPHA2_HUMAN	FOXM1_HUMAN	21.4808	0.991362	4.48288	0.858266	5.63168
EPHA7_HUMAN	EPHA7_HUMAN	1.51153e+06	0.991362	1	502.482	3034.34
EPHA7_HUMAN	EPHB3_HUMAN	929673	0.991362	2.41922	502.482	771.441
EPHA7_HUMAN	KALRN_HUMAN	42027.3	0.991362	2.35414	130.452	138.044
EPHA7_HUMAN	FGR_HUMAN	28485.2	0.991362	2.41922	502.482	23.6369
EPHA7_HUMAN	PGFRA_HUMAN	27672.3	0.991362	2.4259	83.3534	138.044
EPHA7_HUMAN	ROR2_HUMAN	27672.3	0.991362	2.4259	83.3534	138.044
EPHA7_HUMAN	PIM1_HUMAN	14071.6	0.991362	3.50076	29.3719	138.044
EPHA7_HUMAN	TIE2_HUMAN	12135.7	0.991362	2.4259	83.3534	60.539
EPHA7_HUMAN	FGFR3_HUMAN	12102.3	0.991362	2.41922	83.3534	60.539
EPHA7_HUMAN	M3K5_HUMAN	12034.6	0.991362	2.99399	29.3719	138.044
EPHA7_HUMAN	MK03_HUMAN	9724.24	0.991362	2.41922	29.3719	138.044
EPHA7_HUMAN	MELK_HUMAN	9462.67	0.991362	2.35414	29.3719	138.044
EPHA7_HUMAN	RAF1_HUMAN	9462.67	0.991362	2.35414	29.3719	138.044
EPHA7_HUMAN	TGFR2_HUMAN	9462.67	0.991362	2.35414	29.3719	138.044
EPHA7_HUMAN	VAV3_HUMAN	7731.92	0.991362	2.75611	502.482	5.63168
EPHA7_HUMAN	ERN1_HUMAN	6171.09	0.991362	3.50076	29.3719	60.539
EPHA7_HUMAN	VAV_HUMAN	5831.37	0.991362	2.75611	378.968	5.63168
EPHA7_HUMAN	MK08_HUMAN	4858.44	0.991362	2.75611	29.3719	60.539
EPHA7_HUMAN	PAK7_HUMAN	4858.44	0.991362	2.75611	29.3719	60.539
EPHA7_HUMAN	KPCD_HUMAN	4276.35	0.991362	2.4259	29.3719	60.539
EPHA7_HUMAN	MK07_HUMAN	4276.35	0.991362	2.4259	29.3719	60.539
EPHA7_HUMAN	KS6A1_HUMAN	4149.85	0.991362	2.35414	29.3719	60.539
EPHA7_HUMAN	KS6A4_HUMAN	4149.85	0.991362	2.35414	29.3719	60.539
EPHA7_HUMAN	PAK4_HUMAN	4044.03	0.991362	2.29412	29.3719	60.539
EPHA7_HUMAN	KAPCG_HUMAN	1669.66	0.991362	2.4259	29.3719	23.6369
EPHA7_HUMAN	IKKA_HUMAN	1620.27	0.991362	2.35414	29.3719	23.6369
EPHA7_HUMAN	MK11_HUMAN	1620.27	0.991362	2.35414	29.3719	23.6369
EPHA7_HUMAN	MP2K5_HUMAN	1620.27	0.991362	2.35414	29.3719	23.6369
EPHA7_HUMAN	P63_HUMAN	1620.27	0.991362	2.35414	29.3719	23.6369
[truncated: 1,768 more rows]

## Sheet: Proteins
TNFA_HUMAN
IL1B_HUMAN
FGF2_HUMAN
CDK1_HUMAN
MK03_HUMAN
RAF1_HUMAN
CDK7_HUMAN
P63_HUMAN
VEGFA_HUMAN
KPCD_HUMAN
MK07_HUMAN
PSN1_HUMAN
AAPK1_HUMAN
BMP4_HUMAN
BTK_HUMAN
RL40_HUMAN
BCL3_HUMAN
MK11_HUMAN
KALRN_HUMAN
GLI2_HUMAN
CITE1_HUMAN
FOXO3_HUMAN
ANGT_HUMAN
MP2K5_HUMAN
BMP2_HUMAN
MK08_HUMAN
CITE2_HUMAN
ERN1_HUMAN
CDK9_HUMAN
CSK22_HUMAN
GLI3_HUMAN
HHEX_HUMAN
EPHA2_HUMAN
HDAC1_HUMAN
VAV_HUMAN
KS6A1_HUMAN
TWST1_HUMAN
M3K5_HUMAN
NKX25_HUMAN
PGFRA_HUMAN
CDK2_HUMAN
TGFR2_HUMAN
VAV3_HUMAN
IKBA_HUMAN
TIE2_HUMAN
EPO_HUMAN
CDK4_HUMAN
CDK6_HUMAN
CASP3_HUMAN
IFNG_HUMAN
ROR2_HUMAN
PAX2_HUMAN
NKX31_HUMAN
BRCA1_HUMAN
NGF_HUMAN
EPHA7_HUMAN
PDGFB_HUMAN
CDN1B_HUMAN
FGFR3_HUMAN
ARBK1_HUMAN
PIM1_HUMAN
FADD_HUMAN
MK13_HUMAN
TBX3_HUMAN
CCL2_HUMAN
PSN2_HUMAN
RASK_HUMAN
STAT4_HUMAN
HDAC2_HUMAN
NFKB2_HUMAN
MSX2_HUMAN
AP2B_HUMAN
PAK7_HUMAN
IKKA_HUMAN
FOXM1_HUMAN
ABR_HUMAN
HES1_HUMAN
PAK4_HUMAN
IRF7_HUMAN
DICER_HUMAN
MELK_HUMAN
UHRF1_HUMAN
RFXK_HUMAN
ARHG9_HUMAN
RAN_HUMAN
KAPCG_HUMAN
FGR_HUMAN
ARHG8_HUMAN
EPHA1_HUMAN
CSK_HUMAN
CTRO_HUMAN
KS6A4_HUMAN
ARHGG_HUMAN
EPHB3_HUMAN
GATA1_HUMAN
TLR4_HUMAN
SMAD2_HUMAN
CASP3_HUMAN
CASP2_HUMAN
CASP1_HUMAN
CASP8_HUMAN
BAK_HUMAN
BCL2_HUMAN
B2CL1_HUMAN
TNR6_HUMAN
TNR1A_HUMAN
TNR16_HUMAN
FADD_HUMAN
P53_HUMAN
P63_HUMAN
P73_HUMAN
SMAD3_HUMAN
SMAD2_HUMAN
CDK7_HUMAN
MK11_HUMAN
HHEX_HUMAN
PGFRA_HUMAN
ROR2_HUMAN
PDGFB_HUMAN
ARBK1_HUMAN
MK13_HUMAN
RASK_HUMAN
IKKA_HUMAN
HES1_HUMAN
IRF7_HUMAN
RFXK_HUMAN
KAPCG_HUMAN
EPHA1_HUMAN
CTRO_HUMAN
KS6A4_HUMAN
EPHB3_HUMAN
