# Supplementary material for: Systems biology network-based discovery of a small molecule activator BL-AD008 targeting AMPK/ZIPK and inducing apoptosis in cervical cancer
Source: Oncotarget. 2015 Mar 10;6(10):8071–88. doi: 10.18632/oncotarget.3513 (PMC4480736; doi:10.18632/oncotarget.3513)
Supplement: Supplementary file 3 [file oncotarget-06-8071-s003.xls]

## Sheet: Sheet1
Target	Interactor A	Interactor B	LR					L	Microarray A						L	Microarray B
Predicted	AAPK1_HUMAN	5HT2B_HUMAN	49.4944	0.991362	0.960874	0.858266	60.539		5HT2B_HUMAN	-0.0351462	0.131152	0.509674	-0.116591	0.0138202		5HT2B_HUMAN	-0.0351462	0.131152	0.509674	-0.116591	0.0138202
Predicted	AAPK1_HUMAN	ABCG1_HUMAN	48.6543	0.991362	2.41922	0.858266	23.6369		AAPK1_HUMAN	0.0490573	0.132959	-0.322535	-0.309482	0.00485671		AAPK1_HUMAN	0.0490573	0.132959	-0.322535	-0.309482	0.00485671
Predicted	AAPK1_HUMAN	ABL2_HUMAN	4276.35	0.991362	2.4259	29.3719	60.539		AAPK1_HUMAN	0.0490573	0.132959	-0.322535	-0.309482	0.00485671		AAPK1_HUMAN	0.0490573	0.132959	-0.322535	-0.309482	0.00485671
Predicted	AAPK1_HUMAN	ACAD8_HUMAN	48.7887	0.991362	2.4259	0.858266	23.6369		AAPK1_HUMAN	0.0490573	0.132959	-0.322535	-0.309482	0.00485671		AAPK1_HUMAN	0.0490573	0.132959	-0.322535	-0.309482	0.00485671
Predicted	AAPK1_HUMAN	ACPM_HUMAN	70.4057	0.991362	3.50076	0.858266	23.6369		AAPK1_HUMAN	0.0490573	0.132959	-0.322535	-0.309482	0.00485671		AAPK1_HUMAN	0.0490573	0.132959	-0.322535	-0.309482	0.00485671
Predicted	AAPK1_HUMAN	ADAP1_HUMAN	34.031	0.991362	0.960874	29.3719	1.21631		AAPK1_HUMAN	0.0490573	0.132959	-0.322535	-0.309482	0.00485671		AAPK1_HUMAN	0.0490573	0.132959	-0.322535	-0.309482	0.00485671
Predicted	AAPK1_HUMAN	ADCK4_HUMAN	21.4808	0.991362	4.48288	0.858266	5.63168		AAPK1_HUMAN	0.0490573	0.132959	-0.322535	-0.309482	0.00485671		AAPK1_HUMAN	0.0490573	0.132959	-0.322535	-0.309482	0.00485671
Predicted	AAPK1_HUMAN	ADML_HUMAN	112.859	0.991362	0.960874	0.858266	138.044		AAPK1_HUMAN	0.0490573	0.132959	-0.322535	-0.309482	0.00485671		AAPK1_HUMAN	0.0490573	0.132959	-0.322535	-0.309482	0.00485671
Predicted	AAPK1_HUMAN	AES_HUMAN	49.4944	0.991362	0.960874	0.858266	60.539		AAPK1_HUMAN	0.0490573	0.132959	-0.322535	-0.309482	0.00485671		AAPK1_HUMAN	0.0490573	0.132959	-0.322535	-0.309482	0.00485671
Predicted	AAPK1_HUMAN	AGAL_HUMAN	43.7301	0.991362	42.2554	0.858266	1.21631		AAPK1_HUMAN	0.0490573	0.132959	-0.322535	-0.309482	0.00485671		AAPK1_HUMAN	0.0490573	0.132959	-0.322535	-0.309482	0.00485671
Predicted	AAPK1_HUMAN	AIP_HUMAN	157.568	0.991362	0.960874	29.3719	5.63168		AAPK1_HUMAN	0.0490573	0.132959	-0.322535	-0.309482	0.00485671		AAPK1_HUMAN	0.0490573	0.132959	-0.322535	-0.309482	0.00485671
Predicted	AAPK1_HUMAN	AKP13_HUMAN	34.031	0.991362	0.960874	29.3719	1.21631		AAPK1_HUMAN	0.0490573	0.132959	-0.322535	-0.309482	0.00485671		AAPK1_HUMAN	0.0490573	0.132959	-0.322535	-0.309482	0.00485671
Predicted	AAPK1_HUMAN	ANK1_HUMAN	157.568	0.991362	0.960874	29.3719	5.63168		AAPK1_HUMAN	0.0490573	0.132959	-0.322535	-0.309482	0.00485671		AAPK1_HUMAN	0.0490573	0.132959	-0.322535	-0.309482	0.00485671
Predicted	AAPK1_HUMAN	ANKR7_HUMAN	34.031	0.991362	0.960874	29.3719	1.21631		AAPK1_HUMAN	0.0490573	0.132959	-0.322535	-0.309482	0.00485671		AAPK1_HUMAN	0.0490573	0.132959	-0.322535	-0.309482	0.00485671
Predicted	AAPK1_HUMAN	ANM5_HUMAN	49.4944	0.991362	0.960874	0.858266	60.539		AAPK1_HUMAN	0.0490573	0.132959	-0.322535	-0.309482	0.00485671		AAPK1_HUMAN	0.0490573	0.132959	-0.322535	-0.309482	0.00485671
Predicted	AAPK1_HUMAN	ANR17_HUMAN	34.031	0.991362	0.960874	29.3719	1.21631		AAPK1_HUMAN	0.0490573	0.132959	-0.322535	-0.309482	0.00485671		AAPK1_HUMAN	0.0490573	0.132959	-0.322535	-0.309482	0.00485671
Predicted	AAPK1_HUMAN	AP2A_HUMAN	49.4944	0.991362	0.960874	0.858266	60.539		AAPK1_HUMAN	0.0490573	0.132959	-0.322535	-0.309482	0.00485671		AAPK1_HUMAN	0.0490573	0.132959	-0.322535	-0.309482	0.00485671
Predicted	AAPK1_HUMAN	AP2B_HUMAN	411.181	0.991362	3.50076	0.858266	138.044		AAPK1_HUMAN	0.0490573	0.132959	-0.322535	-0.309482	0.00485671		AAPK1_HUMAN	0.0490573	0.132959	-0.322535	-0.309482	0.00485671
Predicted	AAPK1_HUMAN	APBB1_HUMAN	248.443	0.991362	0.960874	0.858266	303.883		AAPK1_HUMAN	0.0490573	0.132959	-0.322535	-0.309482	0.00485671		AAPK1_HUMAN	0.0490573	0.132959	-0.322535	-0.309482	0.00485671
Predicted	AAPK1_HUMAN	APC_HUMAN	49.4944	0.991362	0.960874	0.858266	60.539		AAPK1_HUMAN	0.0490573	0.132959	-0.322535	-0.309482	0.00485671		AAPK1_HUMAN	0.0490573	0.132959	-0.322535	-0.309482	0.00485671
Predicted	AAPK1_HUMAN	ARAF_HUMAN	10960.7	0.991362	0.960874	83.3534	138.044		AAPK1_HUMAN	0.0490573	0.132959	-0.322535	-0.309482	0.00485671		AAPK1_HUMAN	0.0490573	0.132959	-0.322535	-0.309482	0.00485671
Predicted	AAPK1_HUMAN	ARBK1_HUMAN	11776.7	0.991362	2.35414	83.3534	60.539		AAPK1_HUMAN	0.0490573	0.132959	-0.322535	-0.309482	0.00485671		AAPK1_HUMAN	0.0490573	0.132959	-0.322535	-0.309482	0.00485671
Predicted	AAPK1_HUMAN	ARBK2_HUMAN	4806.82	0.991362	0.960874	83.3534	60.539		AAPK1_HUMAN	0.0490573	0.132959	-0.322535	-0.309482	0.00485671		AAPK1_HUMAN	0.0490573	0.132959	-0.322535	-0.309482	0.00485671
Predicted	AAPK1_HUMAN	ARHG2_HUMAN	34.031	0.991362	0.960874	29.3719	1.21631		AAPK1_HUMAN	0.0490573	0.132959	-0.322535	-0.309482	0.00485671		AAPK1_HUMAN	0.0490573	0.132959	-0.322535	-0.309482	0.00485671
Predicted	AAPK1_HUMAN	ARHG7_HUMAN	157.568	0.991362	0.960874	29.3719	5.63168		AAPK1_HUMAN	0.0490573	0.132959	-0.322535	-0.309482	0.00485671		AAPK1_HUMAN	0.0490573	0.132959	-0.322535	-0.309482	0.00485671
Predicted	AAPK1_HUMAN	ARHG9_HUMAN	158.769	0.991362	4.48288	29.3719	1.21631		AAPK1_HUMAN	0.0490573	0.132959	-0.322535	-0.309482	0.00485671		AAPK1_HUMAN	0.0490573	0.132959	-0.322535	-0.309482	0.00485671
Predicted	AAPK1_HUMAN	ARHGI_HUMAN	34.031	0.991362	0.960874	29.3719	1.21631		AAPK1_HUMAN	0.0490573	0.132959	-0.322535	-0.309482	0.00485671		AAPK1_HUMAN	0.0490573	0.132959	-0.322535	-0.309482	0.00485671
Predicted	AAPK1_HUMAN	ARNT_HUMAN	248.443	0.991362	0.960874	0.858266	303.883		AAPK1_HUMAN	0.0490573	0.132959	-0.322535	-0.309482	0.00485671		AAPK1_HUMAN	0.0490573	0.132959	-0.322535	-0.309482	0.00485671
Predicted	AAPK1_HUMAN	ASAP2_HUMAN	96.5752	0.991362	0.960874	83.3534	1.21631		AAPK1_HUMAN	0.0490573	0.132959	-0.322535	-0.309482	0.00485671		AAPK1_HUMAN	0.0490573	0.132959	-0.322535	-0.309482	0.00485671
Predicted	AAPK1_HUMAN	ASB13_HUMAN	34.031	0.991362	0.960874	29.3719	1.21631		AAPK1_HUMAN	0.0490573	0.132959	-0.322535	-0.309482	0.00485671		AAPK1_HUMAN	0.0490573	0.132959	-0.322535	-0.309482	0.00485671
Predicted	AAPK1_HUMAN	ASH1L_HUMAN	49.4944	0.991362	0.960874	0.858266	60.539		AAPK1_HUMAN	0.0490573	0.132959	-0.322535	-0.309482	0.00485671		AAPK1_HUMAN	0.0490573	0.132959	-0.322535	-0.309482	0.00485671
Predicted	AAPK1_HUMAN	ASPP1_HUMAN	34.031	0.991362	0.960874	29.3719	1.21631		AAPK1_HUMAN	0.0490573	0.132959	-0.322535	-0.309482	0.00485671		AAPK1_HUMAN	0.0490573	0.132959	-0.322535	-0.309482	0.00485671
Predicted	AAPK1_HUMAN	ASPP2_HUMAN	157.568	0.991362	0.960874	29.3719	5.63168		AAPK1_HUMAN	0.0490573	0.132959	-0.322535	-0.309482	0.00485671		AAPK1_HUMAN	0.0490573	0.132959	-0.322535	-0.309482	0.00485671
Predicted	AAPK1_HUMAN	ATF3_HUMAN	295.308	0.991362	14.6835	0.858266	23.6369		AAPK1_HUMAN	0.0490573	0.132959	-0.322535	-0.309482	0.00485671		AAPK1_HUMAN	0.0490573	0.132959	-0.322535	-0.309482	0.00485671
Predicted	AAPK1_HUMAN	ATF7_HUMAN	70.4057	0.991362	3.50076	0.858266	23.6369		AAPK1_HUMAN	0.0490573	0.132959	-0.322535	-0.309482	0.00485671		AAPK1_HUMAN	0.0490573	0.132959	-0.322535	-0.309482	0.00485671
Predicted	AAPK1_HUMAN	AURKA_HUMAN	661.336	0.991362	0.960874	29.3719	23.6369		AAPK1_HUMAN	0.0490573	0.132959	-0.322535	-0.309482	0.00485671		AAPK1_HUMAN	0.0490573	0.132959	-0.322535	-0.309482	0.00485671
Predicted	AAPK1_HUMAN	AVR2A_HUMAN	661.336	0.991362	0.960874	29.3719	23.6369		AAPK1_HUMAN	0.0490573	0.132959	-0.322535	-0.309482	0.00485671		AAPK1_HUMAN	0.0490573	0.132959	-0.322535	-0.309482	0.00485671
Predicted	AAPK1_HUMAN	BASI_HUMAN	34.031	0.991362	0.960874	29.3719	1.21631		AAPK1_HUMAN	0.0490573	0.132959	-0.322535	-0.309482	0.00485671		AAPK1_HUMAN	0.0490573	0.132959	-0.322535	-0.309482	0.00485671
Predicted	AAPK1_HUMAN	BAZ2A_HUMAN	49.4944	0.991362	0.960874	0.858266	60.539		AAPK1_HUMAN	0.0490573	0.132959	-0.322535	-0.309482	0.00485671		AAPK1_HUMAN	0.0490573	0.132959	-0.322535	-0.309482	0.00485671
Predicted	AAPK1_HUMAN	BCL3_HUMAN	6171.09	0.991362	3.50076	29.3719	60.539		AAPK1_HUMAN	0.0490573	0.132959	-0.322535	-0.309482	0.00485671		AAPK1_HUMAN	0.0490573	0.132959	-0.322535	-0.309482	0.00485671
Predicted	AAPK1_HUMAN	BCR_HUMAN	1693.81	0.991362	0.960874	29.3719	60.539		AAPK1_HUMAN	0.0490573	0.132959	-0.322535	-0.309482	0.00485671		AAPK1_HUMAN	0.0490573	0.132959	-0.322535	-0.309482	0.00485671
Predicted	AAPK1_HUMAN	BIRC2_HUMAN	49.4944	0.991362	0.960874	0.858266	60.539		AAPK1_HUMAN	0.0490573	0.132959	-0.322535	-0.309482	0.00485671		AAPK1_HUMAN	0.0490573	0.132959	-0.322535	-0.309482	0.00485671
Predicted	AAPK1_HUMAN	BLK_HUMAN	661.336	0.991362	0.960874	29.3719	23.6369		AAPK1_HUMAN	0.0490573	0.132959	-0.322535	-0.309482	0.00485671		AAPK1_HUMAN	0.0490573	0.132959	-0.322535	-0.309482	0.00485671
Predicted	AAPK1_HUMAN	BMAL1_HUMAN	49.4944	0.991362	0.960874	0.858266	60.539		AAPK1_HUMAN	0.0490573	0.132959	-0.322535	-0.309482	0.00485671		AAPK1_HUMAN	0.0490573	0.132959	-0.322535	-0.309482	0.00485671
Predicted	AAPK1_HUMAN	BORG1_HUMAN	34.031	0.991362	0.960874	29.3719	1.21631		AAPK1_HUMAN	0.0490573	0.132959	-0.322535	-0.309482	0.00485671		AAPK1_HUMAN	0.0490573	0.132959	-0.322535	-0.309482	0.00485671
Predicted	AAPK1_HUMAN	BORG2_HUMAN	157.568	0.991362	0.960874	29.3719	5.63168		AAPK1_HUMAN	0.0490573	0.132959	-0.322535	-0.309482	0.00485671		AAPK1_HUMAN	0.0490573	0.132959	-0.322535	-0.309482	0.00485671
Predicted	AAPK1_HUMAN	BORG5_HUMAN	34.031	0.991362	0.960874	29.3719	1.21631		AAPK1_HUMAN	0.0490573	0.132959	-0.322535	-0.309482	0.00485671		AAPK1_HUMAN	0.0490573	0.132959	-0.322535	-0.309482	0.00485671
Predicted	AAPK1_HUMAN	BRAC_HUMAN	49.4944	0.991362	0.960874	0.858266	60.539		AAPK1_HUMAN	0.0490573	0.132959	-0.322535	-0.309482	0.00485671		AAPK1_HUMAN	0.0490573	0.132959	-0.322535	-0.309482	0.00485671
Predicted	AAPK1_HUMAN	BRD1_HUMAN	21.4808	0.991362	4.48288	0.858266	5.63168		AAPK1_HUMAN	0.0490573	0.132959	-0.322535	-0.309482	0.00485671		AAPK1_HUMAN	0.0490573	0.132959	-0.322535	-0.309482	0.00485671
Predicted	AAPK1_HUMAN	BRD8_HUMAN	112.859	0.991362	0.960874	0.858266	138.044		AAPK1_HUMAN	0.0490573	0.132959	-0.322535	-0.309482	0.00485671		AAPK1_HUMAN	0.0490573	0.132959	-0.322535	-0.309482	0.00485671
Predicted	AAPK1_HUMAN	BRE_HUMAN	49.4944	0.991362	0.960874	0.858266	60.539		AAPK1_HUMAN	0.0490573	0.132959	-0.322535	-0.309482	0.00485671		AAPK1_HUMAN	0.0490573	0.132959	-0.322535	-0.309482	0.00485671
Predicted	AAPK1_HUMAN	BTG2_HUMAN	112.859	0.991362	0.960874	0.858266	138.044		AAPK1_HUMAN	0.0490573	0.132959	-0.322535	-0.309482	0.00485671		AAPK1_HUMAN	0.0490573	0.132959	-0.322535	-0.309482	0.00485671
Predicted	AAPK1_HUMAN	BUB1B_HUMAN	661.336	0.991362	0.960874	29.3719	23.6369		AAPK1_HUMAN	0.0490573	0.132959	-0.322535	-0.309482	0.00485671		AAPK1_HUMAN	0.0490573	0.132959	-0.322535	-0.309482	0.00485671
Predicted	AAPK1_HUMAN	CAF1B_HUMAN	49.4727	0.991362	2.45992	0.858266	23.6369		AAPK1_HUMAN	0.0490573	0.132959	-0.322535	-0.309482	0.00485671		AAPK1_HUMAN	0.0490573	0.132959	-0.322535	-0.309482	0.00485671
Predicted	AAPK1_HUMAN	CASP1_HUMAN	21.4808	0.991362	4.48288	0.858266	5.63168		AAPK1_HUMAN	0.0490573	0.132959	-0.322535	-0.309482	0.00485671		AAPK1_HUMAN	0.0490573	0.132959	-0.322535	-0.309482	0.00485671
Predicted	AAPK1_HUMAN	CAV1_HUMAN	60.2138	0.991362	2.99399	0.858266	23.6369		AAPK1_HUMAN	0.0490573	0.132959	-0.322535	-0.309482	0.00485671		AAPK1_HUMAN	0.0490573	0.132959	-0.322535	-0.309482	0.00485671
Predicted	AAPK1_HUMAN	CBL_HUMAN	661.336	0.991362	0.960874	29.3719	23.6369		AAPK1_HUMAN	0.0490573	0.132959	-0.322535	-0.309482	0.00485671		AAPK1_HUMAN	0.0490573	0.132959	-0.322535	-0.309482	0.00485671
Predicted	AAPK1_HUMAN	CBLB_HUMAN	157.568	0.991362	0.960874	29.3719	5.63168		AAPK1_HUMAN	0.0490573	0.132959	-0.322535	-0.309482	0.00485671		AAPK1_HUMAN	0.0490573	0.132959	-0.322535	-0.309482	0.00485671
Predicted	AAPK1_HUMAN	CBX3_HUMAN	49.4944	0.991362	0.960874	0.858266	60.539		AAPK1_HUMAN	0.0490573	0.132959	-0.322535	-0.309482	0.00485671		AAPK1_HUMAN	0.0490573	0.132959	-0.322535	-0.309482	0.00485671
Predicted	AAPK1_HUMAN	CBX4_HUMAN	49.4944	0.991362	0.960874	0.858266	60.539		AAPK1_HUMAN	0.0490573	0.132959	-0.322535	-0.309482	0.00485671		AAPK1_HUMAN	0.0490573	0.132959	-0.322535	-0.309482	0.00485671
Predicted	AAPK1_HUMAN	CCL2_HUMAN	126.71	0.991362	2.45992	0.858266	60.539		AAPK1_HUMAN	0.0490573	0.132959	-0.322535	-0.309482	0.00485671		AAPK1_HUMAN	0.0490573	0.132959	-0.322535	-0.309482	0.00485671
Predicted	AAPK1_HUMAN	CCL4_HUMAN	21.4808	0.991362	4.48288	0.858266	5.63168		AAPK1_HUMAN	0.0490573	0.132959	-0.322535	-0.309482	0.00485671		AAPK1_HUMAN	0.0490573	0.132959	-0.322535	-0.309482	0.00485671
Predicted	AAPK1_HUMAN	CCNA1_HUMAN	96.5752	0.991362	0.960874	83.3534	1.21631		AAPK1_HUMAN	0.0490573	0.132959	-0.322535	-0.309482	0.00485671		AAPK1_HUMAN	0.0490573	0.132959	-0.322535	-0.309482	0.00485671
Predicted	AAPK1_HUMAN	CCNA2_HUMAN	243.822	0.991362	2.4259	83.3534	1.21631		AAPK1_HUMAN	0.0490573	0.132959	-0.322535	-0.309482	0.00485671		AAPK1_HUMAN	0.0490573	0.132959	-0.322535	-0.309482	0.00485671
Predicted	AAPK1_HUMAN	CCND2_HUMAN	96.5752	0.991362	0.960874	83.3534	1.21631		AAPK1_HUMAN	0.0490573	0.132959	-0.322535	-0.309482	0.00485671		AAPK1_HUMAN	0.0490573	0.132959	-0.322535	-0.309482	0.00485671
Predicted	AAPK1_HUMAN	CCND3_HUMAN	447.157	0.991362	0.960874	83.3534	5.63168		AAPK1_HUMAN	0.0490573	0.132959	-0.322535	-0.309482	0.00485671		AAPK1_HUMAN	0.0490573	0.132959	-0.322535	-0.309482	0.00485671
Predicted	AAPK1_HUMAN	CCNE1_HUMAN	1876.78	0.991362	0.960874	83.3534	23.6369		AAPK1_HUMAN	0.0490573	0.132959	-0.322535	-0.309482	0.00485671		AAPK1_HUMAN	0.0490573	0.132959	-0.322535	-0.309482	0.00485671
Predicted	AAPK1_HUMAN	CCNG2_HUMAN	34.031	0.991362	0.960874	29.3719	1.21631		AAPK1_HUMAN	0.0490573	0.132959	-0.322535	-0.309482	0.00485671		AAPK1_HUMAN	0.0490573	0.132959	-0.322535	-0.309482	0.00485671
Predicted	AAPK1_HUMAN	CCNH_HUMAN	3862.31	0.991362	0.960874	29.3719	138.044		AAPK1_HUMAN	0.0490573	0.132959	-0.322535	-0.309482	0.00485671		AAPK1_HUMAN	0.0490573	0.132959	-0.322535	-0.309482	0.00485671
Predicted	AAPK1_HUMAN	CCNI_HUMAN	34.031	0.991362	0.960874	29.3719	1.21631		AAPK1_HUMAN	0.0490573	0.132959	-0.322535	-0.309482	0.00485671		AAPK1_HUMAN	0.0490573	0.132959	-0.322535	-0.309482	0.00485671
Predicted	AAPK1_HUMAN	CCNO_HUMAN	277.011	0.991362	2.75611	83.3534	1.21631		AAPK1_HUMAN	0.0490573	0.132959	-0.322535	-0.309482	0.00485671		AAPK1_HUMAN	0.0490573	0.132959	-0.322535	-0.309482	0.00485671
Predicted	AAPK1_HUMAN	CCNT1_HUMAN	4276.35	0.991362	2.4259	29.3719	60.539		AAPK1_HUMAN	0.0490573	0.132959	-0.322535	-0.309482	0.00485671		AAPK1_HUMAN	0.0490573	0.132959	-0.322535	-0.309482	0.00485671
Predicted	AAPK1_HUMAN	CD38_HUMAN	49.4944	0.991362	0.960874	0.858266	60.539		AAPK1_HUMAN	0.0490573	0.132959	-0.322535	-0.309482	0.00485671		AAPK1_HUMAN	0.0490573	0.132959	-0.322535	-0.309482	0.00485671
Predicted	AAPK1_HUMAN	CD5R2_HUMAN	83.3759	0.991362	2.35414	29.3719	1.21631		AAPK1_HUMAN	0.0490573	0.132959	-0.322535	-0.309482	0.00485671		AAPK1_HUMAN	0.0490573	0.132959	-0.322535	-0.309482	0.00485671
Predicted	AAPK1_HUMAN	CDC7_HUMAN	661.336	0.991362	0.960874	29.3719	23.6369		AAPK1_HUMAN	0.0490573	0.132959	-0.322535	-0.309482	0.00485671		AAPK1_HUMAN	0.0490573	0.132959	-0.322535	-0.309482	0.00485671
Predicted	AAPK1_HUMAN	CDK1_HUMAN	12034.6	0.991362	2.99399	29.3719	138.044		AAPK1_HUMAN	0.0490573	0.132959	-0.322535	-0.309482	0.00485671		AAPK1_HUMAN	0.0490573	0.132959	-0.322535	-0.309482	0.00485671
Predicted	AAPK1_HUMAN	CDK10_HUMAN	661.336	0.991362	0.960874	29.3719	23.6369		AAPK1_HUMAN	0.0490573	0.132959	-0.322535	-0.309482	0.00485671		AAPK1_HUMAN	0.0490573	0.132959	-0.322535	-0.309482	0.00485671
Predicted	AAPK1_HUMAN	CDK16_HUMAN	661.336	0.991362	0.960874	29.3719	23.6369		AAPK1_HUMAN	0.0490573	0.132959	-0.322535	-0.309482	0.00485671		AAPK1_HUMAN	0.0490573	0.132959	-0.322535	-0.309482	0.00485671
Predicted	AAPK1_HUMAN	CDK2_HUMAN	4074.42	0.991362	5.91984	29.3719	23.6369		AAPK1_HUMAN	0.0490573	0.132959	-0.322535	-0.309482	0.00485671		AAPK1_HUMAN	0.0490573	0.132959	-0.322535	-0.309482	0.00485671
Predicted	AAPK1_HUMAN	CDK4_HUMAN	4276.35	0.991362	2.4259	29.3719	60.539		AAPK1_HUMAN	0.0490573	0.132959	-0.322535	-0.309482	0.00485671		AAPK1_HUMAN	0.0490573	0.132959	-0.322535	-0.309482	0.00485671
Predicted	AAPK1_HUMAN	CDK8_HUMAN	3862.31	0.991362	0.960874	29.3719	138.044		AAPK1_HUMAN	0.0490573	0.132959	-0.322535	-0.309482	0.00485671		AAPK1_HUMAN	0.0490573	0.132959	-0.322535	-0.309482	0.00485671
Predicted	AAPK1_HUMAN	CDK9_HUMAN	11078.4	0.991362	2.75611	29.3719	138.044		AAPK1_HUMAN	0.0490573	0.132959	-0.322535	-0.309482	0.00485671		AAPK1_HUMAN	0.0490573	0.132959	-0.322535	-0.309482	0.00485671
Predicted	AAPK1_HUMAN	CDKL1_HUMAN	661.336	0.991362	0.960874	29.3719	23.6369		AAPK1_HUMAN	0.0490573	0.132959	-0.322535	-0.309482	0.00485671		AAPK1_HUMAN	0.0490573	0.132959	-0.322535	-0.309482	0.00485671
Predicted	AAPK1_HUMAN	CDKL5_HUMAN	661.336	0.991362	0.960874	29.3719	23.6369		AAPK1_HUMAN	0.0490573	0.132959	-0.322535	-0.309482	0.00485671		AAPK1_HUMAN	0.0490573	0.132959	-0.322535	-0.309482	0.00485671
Predicted	AAPK1_HUMAN	CDKN3_HUMAN	403.387	0.991362	2.45992	29.3719	5.63168		AAPK1_HUMAN	0.0490573	0.132959	-0.322535	-0.309482	0.00485671		AAPK1_HUMAN	0.0490573	0.132959	-0.322535	-0.309482	0.00485671
Predicted	AAPK1_HUMAN	CDN1B_HUMAN	1669.66	0.991362	2.4259	29.3719	23.6369		AAPK1_HUMAN	0.0490573	0.132959	-0.322535	-0.309482	0.00485671		AAPK1_HUMAN	0.0490573	0.132959	-0.322535	-0.309482	0.00485671
Predicted	AAPK1_HUMAN	CDN1C_HUMAN	397.81	0.991362	2.4259	29.3719	5.63168		AAPK1_HUMAN	0.0490573	0.132959	-0.322535	-0.309482	0.00485671		AAPK1_HUMAN	0.0490573	0.132959	-0.322535	-0.309482	0.00485671
Predicted	AAPK1_HUMAN	CELF1_HUMAN	34.031	0.991362	0.960874	29.3719	1.21631		AAPK1_HUMAN	0.0490573	0.132959	-0.322535	-0.309482	0.00485671		AAPK1_HUMAN	0.0490573	0.132959	-0.322535	-0.309482	0.00485671
Predicted	AAPK1_HUMAN	CELF3_HUMAN	85.9174	0.991362	2.4259	29.3719	1.21631		AAPK1_HUMAN	0.0490573	0.132959	-0.322535	-0.309482	0.00485671		AAPK1_HUMAN	0.0490573	0.132959	-0.322535	-0.309482	0.00485671
Predicted	AAPK1_HUMAN	CELR2_HUMAN	154.22	0.991362	2.99399	0.858266	60.539		AAPK1_HUMAN	0.0490573	0.132959	-0.322535	-0.309482	0.00485671		AAPK1_HUMAN	0.0490573	0.132959	-0.322535	-0.309482	0.00485671
Predicted	AAPK1_HUMAN	CENPR_HUMAN	49.4944	0.991362	0.960874	0.858266	60.539		AAPK1_HUMAN	0.0490573	0.132959	-0.322535	-0.309482	0.00485671		AAPK1_HUMAN	0.0490573	0.132959	-0.322535	-0.309482	0.00485671
Predicted	AAPK1_HUMAN	CGRF1_HUMAN	184.485	0.991362	9.17309	0.858266	23.6369		AAPK1_HUMAN	0.0490573	0.132959	-0.322535	-0.309482	0.00485671		AAPK1_HUMAN	0.0490573	0.132959	-0.322535	-0.309482	0.00485671
Predicted	AAPK1_HUMAN	CH10_HUMAN	43.9549	0.991362	9.17309	0.858266	5.63168		AAPK1_HUMAN	0.0490573	0.132959	-0.322535	-0.309482	0.00485671		AAPK1_HUMAN	0.0490573	0.132959	-0.322535	-0.309482	0.00485671
Predicted	AAPK1_HUMAN	CHD1_HUMAN	49.4944	0.991362	0.960874	0.858266	60.539		AAPK1_HUMAN	0.0490573	0.132959	-0.322535	-0.309482	0.00485671		AAPK1_HUMAN	0.0490573	0.132959	-0.322535	-0.309482	0.00485671
Predicted	AAPK1_HUMAN	CHD5_HUMAN	49.4944	0.991362	0.960874	0.858266	60.539		AAPK1_HUMAN	0.0490573	0.132959	-0.322535	-0.309482	0.00485671		AAPK1_HUMAN	0.0490573	0.132959	-0.322535	-0.309482	0.00485671
Predicted	AAPK1_HUMAN	CHIN_HUMAN	490.967	0.991362	2.99399	29.3719	5.63168		AAPK1_HUMAN	0.0490573	0.132959	-0.322535	-0.309482	0.00485671		AAPK1_HUMAN	0.0490573	0.132959	-0.322535	-0.309482	0.00485671
Predicted	AAPK1_HUMAN	CHK1_HUMAN	1578.96	0.991362	2.29412	29.3719	23.6369		AAPK1_HUMAN	0.0490573	0.132959	-0.322535	-0.309482	0.00485671		AAPK1_HUMAN	0.0490573	0.132959	-0.322535	-0.309482	0.00485671
Predicted	AAPK1_HUMAN	CHK2_HUMAN	10960.7	0.991362	0.960874	83.3534	138.044		AAPK1_HUMAN	0.0490573	0.132959	-0.322535	-0.309482	0.00485671		AAPK1_HUMAN	0.0490573	0.132959	-0.322535	-0.309482	0.00485671
Predicted	AAPK1_HUMAN	CHKA_HUMAN	90.1578	0.991362	4.48288	0.858266	23.6369		AAPK1_HUMAN	0.0490573	0.132959	-0.322535	-0.309482	0.00485671		AAPK1_HUMAN	0.0490573	0.132959	-0.322535	-0.309482	0.00485671
Predicted	AAPK1_HUMAN	CHL1_HUMAN	397.81	0.991362	2.4259	29.3719	5.63168		AAPK1_HUMAN	0.0490573	0.132959	-0.322535	-0.309482	0.00485671		AAPK1_HUMAN	0.0490573	0.132959	-0.322535	-0.309482	0.00485671
Predicted	AAPK1_HUMAN	CIRBP_HUMAN	157.568	0.991362	0.960874	29.3719	5.63168		AAPK1_HUMAN	0.0490573	0.132959	-0.322535	-0.309482	0.00485671		AAPK1_HUMAN	0.0490573	0.132959	-0.322535	-0.309482	0.00485671
Predicted	AAPK1_HUMAN	CITE1_HUMAN	180.323	0.991362	3.50076	0.858266	60.539		AAPK1_HUMAN	0.0490573	0.132959	-0.322535	-0.309482	0.00485671		AAPK1_HUMAN	0.0490573	0.132959	-0.322535	-0.309482	0.00485671
Predicted	AAPK1_HUMAN	CKS2_HUMAN	81.2499	0.991362	2.29412	29.3719	1.21631		AAPK1_HUMAN	0.0490573	0.132959	-0.322535	-0.309482	0.00485671		AAPK1_HUMAN	0.0490573	0.132959	-0.322535	-0.309482	0.00485671
Predicted	AAPK1_HUMAN	CLK1_HUMAN	661.336	0.991362	0.960874	29.3719	23.6369		AAPK1_HUMAN	0.0490573	0.132959	-0.322535	-0.309482	0.00485671		AAPK1_HUMAN	0.0490573	0.132959	-0.322535	-0.309482	0.00485671
Predicted	AAPK1_HUMAN	CLOCK_HUMAN	112.859	0.991362	0.960874	0.858266	138.044		AAPK1_HUMAN	0.0490573	0.132959	-0.322535	-0.309482	0.00485671		AAPK1_HUMAN	0.0490573	0.132959	-0.322535	-0.309482	0.00485671
Predicted	AAPK1_HUMAN	CNBP_HUMAN	49.4944	0.991362	0.960874	0.858266	60.539		AAPK1_HUMAN	0.0490573	0.132959	-0.322535	-0.309482	0.00485671		AAPK1_HUMAN	0.0490573	0.132959	-0.322535	-0.309482	0.00485671
Predicted	AAPK1_HUMAN	CNOT3_HUMAN	70.4057	0.991362	3.50076	0.858266	23.6369		AAPK1_HUMAN	0.0490573	0.132959	-0.322535	-0.309482	0.00485671		AAPK1_HUMAN	0.0490573	0.132959	-0.322535	-0.309482	0.00485671
Predicted	AAPK1_HUMAN	CNPD1_HUMAN	34.031	0.991362	0.960874	29.3719	1.21631		AAPK1_HUMAN	0.0490573	0.132959	-0.322535	-0.309482	0.00485671		AAPK1_HUMAN	0.0490573	0.132959	-0.322535	-0.309482	0.00485671
Predicted	AAPK1_HUMAN	CNTN1_HUMAN	106.037	0.991362	2.99399	29.3719	1.21631		AAPK1_HUMAN	0.0490573	0.132959	-0.322535	-0.309482	0.00485671		AAPK1_HUMAN	0.0490573	0.132959	-0.322535	-0.309482	0.00485671
Predicted	AAPK1_HUMAN	CNTN2_HUMAN	34.031	0.991362	0.960874	29.3719	1.21631		AAPK1_HUMAN	0.0490573	0.132959	-0.322535	-0.309482	0.00485671		AAPK1_HUMAN	0.0490573	0.132959	-0.322535	-0.309482	0.00485671
Predicted	AAPK1_HUMAN	CO5_HUMAN	49.4944	0.991362	0.960874	0.858266	60.539		AAPK1_HUMAN	0.0490573	0.132959	-0.322535	-0.309482	0.00485671		AAPK1_HUMAN	0.0490573	0.132959	-0.322535	-0.309482	0.00485671
Predicted	AAPK1_HUMAN	COT2_HUMAN	124.613	0.991362	2.41922	0.858266	60.539		AAPK1_HUMAN	0.0490573	0.132959	-0.322535	-0.309482	0.00485671		AAPK1_HUMAN	0.0490573	0.132959	-0.322535	-0.309482	0.00485671
Predicted	AAPK1_HUMAN	CR3L4_HUMAN	184.485	0.991362	9.17309	0.858266	23.6369		AAPK1_HUMAN	0.0490573	0.132959	-0.322535	-0.309482	0.00485671		AAPK1_HUMAN	0.0490573	0.132959	-0.322535	-0.309482	0.00485671
Predicted	AAPK1_HUMAN	CREB1_HUMAN	248.443	0.991362	0.960874	0.858266	303.883		AAPK1_HUMAN	0.0490573	0.132959	-0.322535	-0.309482	0.00485671		AAPK1_HUMAN	0.0490573	0.132959	-0.322535	-0.309482	0.00485671
Predicted	AAPK1_HUMAN	CRYM_HUMAN	43.7301	0.991362	42.2554	0.858266	1.21631		AAPK1_HUMAN	0.0490573	0.132959	-0.322535	-0.309482	0.00485671		AAPK1_HUMAN	0.0490573	0.132959	-0.322535	-0.309482	0.00485671
Predicted	AAPK1_HUMAN	CSF1R_HUMAN	1693.81	0.991362	0.960874	29.3719	60.539		AAPK1_HUMAN	0.0490573	0.132959	-0.322535	-0.309482	0.00485671		AAPK1_HUMAN	0.0490573	0.132959	-0.322535	-0.309482	0.00485671
Predicted	AAPK1_HUMAN	CSKP_HUMAN	661.336	0.991362	0.960874	29.3719	23.6369		AAPK1_HUMAN	0.0490573	0.132959	-0.322535	-0.309482	0.00485671		AAPK1_HUMAN	0.0490573	0.132959	-0.322535	-0.309482	0.00485671
Predicted	AAPK1_HUMAN	CSTFT_HUMAN	34.031	0.991362	0.960874	29.3719	1.21631		AAPK1_HUMAN	0.0490573	0.132959	-0.322535	-0.309482	0.00485671		AAPK1_HUMAN	0.0490573	0.132959	-0.322535	-0.309482	0.00485671
Predicted	AAPK1_HUMAN	CTCF_HUMAN	230.912	0.991362	4.48288	0.858266	60.539		AAPK1_HUMAN	0.0490573	0.132959	-0.322535	-0.309482	0.00485671		AAPK1_HUMAN	0.0490573	0.132959	-0.322535	-0.309482	0.00485671
Predicted	AAPK1_HUMAN	CTNB1_HUMAN	248.443	0.991362	0.960874	0.858266	303.883		AAPK1_HUMAN	0.0490573	0.132959	-0.322535	-0.309482	0.00485671		AAPK1_HUMAN	0.0490573	0.132959	-0.322535	-0.309482	0.00485671
Predicted	AAPK1_HUMAN	CTND1_HUMAN	121.261	0.991362	2.35414	0.858266	60.539		AAPK1_HUMAN	0.0490573	0.132959	-0.322535	-0.309482	0.00485671		AAPK1_HUMAN	0.0490573	0.132959	-0.322535	-0.309482	0.00485671
Predicted	AAPK1_HUMAN	CTND2_HUMAN	49.4944	0.991362	0.960874	0.858266	60.539		AAPK1_HUMAN	0.0490573	0.132959	-0.322535	-0.309482	0.00485671		AAPK1_HUMAN	0.0490573	0.132959	-0.322535	-0.309482	0.00485671
Predicted	AAPK1_HUMAN	CX3C1_HUMAN	48.7887	0.991362	2.4259	0.858266	23.6369		AAPK1_HUMAN	0.0490573	0.132959	-0.322535	-0.309482	0.00485671		AAPK1_HUMAN	0.0490573	0.132959	-0.322535	-0.309482	0.00485671
Predicted	AAPK1_HUMAN	CXCR4_HUMAN	49.4944	0.991362	0.960874	0.858266	60.539		AAPK1_HUMAN	0.0490573	0.132959	-0.322535	-0.309482	0.00485671		AAPK1_HUMAN	0.0490573	0.132959	-0.322535	-0.309482	0.00485671
Predicted	AAPK1_HUMAN	CXXC4_HUMAN	21.4808	0.991362	4.48288	0.858266	5.63168		AAPK1_HUMAN	0.0490573	0.132959	-0.322535	-0.309482	0.00485671		AAPK1_HUMAN	0.0490573	0.132959	-0.322535	-0.309482	0.00485671
Predicted	AAPK1_HUMAN	CYH1_HUMAN	34.031	0.991362	0.960874	29.3719	1.21631		AAPK1_HUMAN	0.0490573	0.132959	-0.322535	-0.309482	0.00485671		AAPK1_HUMAN	0.0490573	0.132959	-0.322535	-0.309482	0.00485671
Predicted	AAPK1_HUMAN	CYH3_HUMAN	34.031	0.991362	0.960874	29.3719	1.21631		AAPK1_HUMAN	0.0490573	0.132959	-0.322535	-0.309482	0.00485671		AAPK1_HUMAN	0.0490573	0.132959	-0.322535	-0.309482	0.00485671
Predicted	AAPK1_HUMAN	CYH4_HUMAN	34.031	0.991362	0.960874	29.3719	1.21631		AAPK1_HUMAN	0.0490573	0.132959	-0.322535	-0.309482	0.00485671		AAPK1_HUMAN	0.0490573	0.132959	-0.322535	-0.309482	0.00485671
Predicted	AAPK1_HUMAN	DACH1_HUMAN	55.4297	0.991362	2.75611	0.858266	23.6369		AAPK1_HUMAN	0.0490573	0.132959	-0.322535	-0.309482	0.00485671		AAPK1_HUMAN	0.0490573	0.132959	-0.322535	-0.309482	0.00485671
Predicted	AAPK1_HUMAN	DCLK1_HUMAN	661.336	0.991362	0.960874	29.3719	23.6369		AAPK1_HUMAN	0.0490573	0.132959	-0.322535	-0.309482	0.00485671		AAPK1_HUMAN	0.0490573	0.132959	-0.322535	-0.309482	0.00485671
Predicted	AAPK1_HUMAN	DDR1_HUMAN	661.336	0.991362	0.960874	29.3719	23.6369		AAPK1_HUMAN	0.0490573	0.132959	-0.322535	-0.309482	0.00485671		AAPK1_HUMAN	0.0490573	0.132959	-0.322535	-0.309482	0.00485671
Predicted	AAPK1_HUMAN	DDR2_HUMAN	1693.81	0.991362	0.960874	29.3719	60.539		AAPK1_HUMAN	0.0490573	0.132959	-0.322535	-0.309482	0.00485671		AAPK1_HUMAN	0.0490573	0.132959	-0.322535	-0.309482	0.00485671
Predicted	AAPK1_HUMAN	DDX5_HUMAN	48.6543	0.991362	2.41922	0.858266	23.6369		AAPK1_HUMAN	0.0490573	0.132959	-0.322535	-0.309482	0.00485671		AAPK1_HUMAN	0.0490573	0.132959	-0.322535	-0.309482	0.00485671
Predicted	AAPK1_HUMAN	DEDD_HUMAN	48.7887	0.991362	2.4259	0.858266	23.6369		AAPK1_HUMAN	0.0490573	0.132959	-0.322535	-0.309482	0.00485671		AAPK1_HUMAN	0.0490573	0.132959	-0.322535	-0.309482	0.00485671
Predicted	AAPK1_HUMAN	DGKA_HUMAN	157.568	0.991362	0.960874	29.3719	5.63168		AAPK1_HUMAN	0.0490573	0.132959	-0.322535	-0.309482	0.00485671		AAPK1_HUMAN	0.0490573	0.132959	-0.322535	-0.309482	0.00485671
Predicted	AAPK1_HUMAN	DGKD_HUMAN	1876.78	0.991362	0.960874	83.3534	23.6369		AAPK1_HUMAN	0.0490573	0.132959	-0.322535	-0.309482	0.00485671		AAPK1_HUMAN	0.0490573	0.132959	-0.322535	-0.309482	0.00485671
Predicted	AAPK1_HUMAN	DGKE_HUMAN	1504.24	0.991362	9.17309	29.3719	5.63168		AAPK1_HUMAN	0.0490573	0.132959	-0.322535	-0.309482	0.00485671		AAPK1_HUMAN	0.0490573	0.132959	-0.322535	-0.309482	0.00485671
Predicted	AAPK1_HUMAN	DGKQ_HUMAN	661.336	0.991362	0.960874	29.3719	23.6369		AAPK1_HUMAN	0.0490573	0.132959	-0.322535	-0.309482	0.00485671		AAPK1_HUMAN	0.0490573	0.132959	-0.322535	-0.309482	0.00485671
Predicted	AAPK1_HUMAN	DHB3_HUMAN	47.3455	0.991362	2.35414	0.858266	23.6369		AAPK1_HUMAN	0.0490573	0.132959	-0.322535	-0.309482	0.00485671		AAPK1_HUMAN	0.0490573	0.132959	-0.322535	-0.309482	0.00485671
Predicted	AAPK1_HUMAN	DHB8_HUMAN	49.4944	0.991362	0.960874	0.858266	60.539		AAPK1_HUMAN	0.0490573	0.132959	-0.322535	-0.309482	0.00485671		AAPK1_HUMAN	0.0490573	0.132959	-0.322535	-0.309482	0.00485671
Predicted	AAPK1_HUMAN	DHC24_HUMAN	248.443	0.991362	0.960874	0.858266	303.883		AAPK1_HUMAN	0.0490573	0.132959	-0.322535	-0.309482	0.00485671		AAPK1_HUMAN	0.0490573	0.132959	-0.322535	-0.309482	0.00485671
Predicted	AAPK1_HUMAN	DHCR7_HUMAN	112.859	0.991362	0.960874	0.858266	138.044		AAPK1_HUMAN	0.0490573	0.132959	-0.322535	-0.309482	0.00485671		AAPK1_HUMAN	0.0490573	0.132959	-0.322535	-0.309482	0.00485671
Predicted	AAPK1_HUMAN	DHI2_HUMAN	48.7887	0.991362	2.4259	0.858266	23.6369		AAPK1_HUMAN	0.0490573	0.132959	-0.322535	-0.309482	0.00485671		AAPK1_HUMAN	0.0490573	0.132959	-0.322535	-0.309482	0.00485671
Predicted	AAPK1_HUMAN	DIRA2_HUMAN	386.042	0.991362	2.35414	29.3719	5.63168		AAPK1_HUMAN	0.0490573	0.132959	-0.322535	-0.309482	0.00485671		AAPK1_HUMAN	0.0490573	0.132959	-0.322535	-0.309482	0.00485671
Predicted	AAPK1_HUMAN	DNMT1_HUMAN	49.4944	0.991362	0.960874	0.858266	60.539		AAPK1_HUMAN	0.0490573	0.132959	-0.322535	-0.309482	0.00485671		AAPK1_HUMAN	0.0490573	0.132959	-0.322535	-0.309482	0.00485671
Predicted	AAPK1_HUMAN	DOK4_HUMAN	34.031	0.991362	0.960874	29.3719	1.21631		AAPK1_HUMAN	0.0490573	0.132959	-0.322535	-0.309482	0.00485671		AAPK1_HUMAN	0.0490573	0.132959	-0.322535	-0.309482	0.00485671
Predicted	AAPK1_HUMAN	DRD2_HUMAN	124.958	0.991362	2.4259	0.858266	60.539		AAPK1_HUMAN	0.0490573	0.132959	-0.322535	-0.309482	0.00485671		AAPK1_HUMAN	0.0490573	0.132959	-0.322535	-0.309482	0.00485671
Predicted	AAPK1_HUMAN	DSCAM_HUMAN	34.031	0.991362	0.960874	29.3719	1.21631		AAPK1_HUMAN	0.0490573	0.132959	-0.322535	-0.309482	0.00485671		AAPK1_HUMAN	0.0490573	0.132959	-0.322535	-0.309482	0.00485671
Predicted	AAPK1_HUMAN	DYN2_HUMAN	661.336	0.991362	0.960874	29.3719	23.6369		AAPK1_HUMAN	0.0490573	0.132959	-0.322535	-0.309482	0.00485671		AAPK1_HUMAN	0.0490573	0.132959	-0.322535	-0.309482	0.00485671
Predicted	AAPK1_HUMAN	DYR1A_HUMAN	661.336	0.991362	0.960874	29.3719	23.6369		AAPK1_HUMAN	0.0490573	0.132959	-0.322535	-0.309482	0.00485671		AAPK1_HUMAN	0.0490573	0.132959	-0.322535	-0.309482	0.00485671
Predicted	AAPK1_HUMAN	DYR1B_HUMAN	10106.2	0.991362	14.6835	29.3719	23.6369		AAPK1_HUMAN	0.0490573	0.132959	-0.322535	-0.309482	0.00485671		AAPK1_HUMAN	0.0490573	0.132959	-0.322535	-0.309482	0.00485671
Predicted	AAPK1_HUMAN	DYRK2_HUMAN	1669.66	0.991362	2.4259	29.3719	23.6369		AAPK1_HUMAN	0.0490573	0.132959	-0.322535	-0.309482	0.00485671		AAPK1_HUMAN	0.0490573	0.132959	-0.322535	-0.309482	0.00485671
Predicted	AAPK1_HUMAN	DYRK3_HUMAN	661.336	0.991362	0.960874	29.3719	23.6369		AAPK1_HUMAN	0.0490573	0.132959	-0.322535	-0.309482	0.00485671		AAPK1_HUMAN	0.0490573	0.132959	-0.322535	-0.309482	0.00485671
Predicted	AAPK1_HUMAN	DYRK4_HUMAN	661.336	0.991362	0.960874	29.3719	23.6369		AAPK1_HUMAN	0.0490573	0.132959	-0.322535	-0.309482	0.00485671		AAPK1_HUMAN	0.0490573	0.132959	-0.322535	-0.309482	0.00485671
Predicted	AAPK1_HUMAN	E2AK2_HUMAN	661.336	0.991362	0.960874	29.3719	23.6369		AAPK1_HUMAN	0.0490573	0.132959	-0.322535	-0.309482	0.00485671		AAPK1_HUMAN	0.0490573	0.132959	-0.322535	-0.309482	0.00485671
Predicted	AAPK1_HUMAN	E2F4_HUMAN	47.3455	0.991362	2.35414	0.858266	23.6369		AAPK1_HUMAN	0.0490573	0.132959	-0.322535	-0.309482	0.00485671		AAPK1_HUMAN	0.0490573	0.132959	-0.322535	-0.309482	0.00485671
Predicted	AAPK1_HUMAN	EBP_HUMAN	323.719	0.991362	2.75611	0.858266	138.044		AAPK1_HUMAN	0.0490573	0.132959	-0.322535	-0.309482	0.00485671		AAPK1_HUMAN	0.0490573	0.132959	-0.322535	-0.309482	0.00485671
Predicted	AAPK1_HUMAN	EDNRA_HUMAN	49.4944	0.991362	0.960874	0.858266	60.539		AAPK1_HUMAN	0.0490573	0.132959	-0.322535	-0.309482	0.00485671		AAPK1_HUMAN	0.0490573	0.132959	-0.322535	-0.309482	0.00485671
Predicted	AAPK1_HUMAN	EDNRB_HUMAN	21.4808	0.991362	4.48288	0.858266	5.63168		AAPK1_HUMAN	0.0490573	0.132959	-0.322535	-0.309482	0.00485671		AAPK1_HUMAN	0.0490573	0.132959	-0.322535	-0.309482	0.00485671
Predicted	AAPK1_HUMAN	EED_HUMAN	49.4944	0.991362	0.960874	0.858266	60.539		AAPK1_HUMAN	0.0490573	0.132959	-0.322535	-0.309482	0.00485671		AAPK1_HUMAN	0.0490573	0.132959	-0.322535	-0.309482	0.00485671
Predicted	AAPK1_HUMAN	EGLN_HUMAN	70.4057	0.991362	3.50076	0.858266	23.6369		AAPK1_HUMAN	0.0490573	0.132959	-0.322535	-0.309482	0.00485671		AAPK1_HUMAN	0.0490573	0.132959	-0.322535	-0.309482	0.00485671
Predicted	AAPK1_HUMAN	EGR3_HUMAN	49.4944	0.991362	0.960874	0.858266	60.539		AAPK1_HUMAN	0.0490573	0.132959	-0.322535	-0.309482	0.00485671		AAPK1_HUMAN	0.0490573	0.132959	-0.322535	-0.309482	0.00485671
Predicted	AAPK1_HUMAN	EHMT2_HUMAN	157.568	0.991362	0.960874	29.3719	5.63168		AAPK1_HUMAN	0.0490573	0.132959	-0.322535	-0.309482	0.00485671		AAPK1_HUMAN	0.0490573	0.132959	-0.322535	-0.309482	0.00485671
Predicted	AAPK1_HUMAN	EIF3G_HUMAN	34.031	0.991362	0.960874	29.3719	1.21631		AAPK1_HUMAN	0.0490573	0.132959	-0.322535	-0.309482	0.00485671		AAPK1_HUMAN	0.0490573	0.132959	-0.322535	-0.309482	0.00485671
Predicted	AAPK1_HUMAN	ELAV1_HUMAN	83.3759	0.991362	2.35414	29.3719	1.21631		AAPK1_HUMAN	0.0490573	0.132959	-0.322535	-0.309482	0.00485671		AAPK1_HUMAN	0.0490573	0.132959	-0.322535	-0.309482	0.00485671
Predicted	AAPK1_HUMAN	ELAV3_HUMAN	324.88	0.991362	9.17309	29.3719	1.21631		AAPK1_HUMAN	0.0490573	0.132959	-0.322535	-0.309482	0.00485671		AAPK1_HUMAN	0.0490573	0.132959	-0.322535	-0.309482	0.00485671
Predicted	AAPK1_HUMAN	ELOB_HUMAN	48.6543	0.991362	2.41922	0.858266	23.6369		AAPK1_HUMAN	0.0490573	0.132959	-0.322535	-0.309482	0.00485671		AAPK1_HUMAN	0.0490573	0.132959	-0.322535	-0.309482	0.00485671
Predicted	AAPK1_HUMAN	ENOX2_HUMAN	157.568	0.991362	0.960874	29.3719	5.63168		AAPK1_HUMAN	0.0490573	0.132959	-0.322535	-0.309482	0.00485671		AAPK1_HUMAN	0.0490573	0.132959	-0.322535	-0.309482	0.00485671
Predicted	AAPK1_HUMAN	EPHA1_HUMAN	1896.94	0.991362	2.75611	29.3719	23.6369		AAPK1_HUMAN	0.0490573	0.132959	-0.322535	-0.309482	0.00485671		AAPK1_HUMAN	0.0490573	0.132959	-0.322535	-0.309482	0.00485671
Predicted	AAPK1_HUMAN	EPHA3_HUMAN	661.336	0.991362	0.960874	29.3719	23.6369		AAPK1_HUMAN	0.0490573	0.132959	-0.322535	-0.309482	0.00485671		AAPK1_HUMAN	0.0490573	0.132959	-0.322535	-0.309482	0.00485671
Predicted	AAPK1_HUMAN	EPHB1_HUMAN	2409.45	0.991362	3.50076	29.3719	23.6369		AAPK1_HUMAN	0.0490573	0.132959	-0.322535	-0.309482	0.00485671		AAPK1_HUMAN	0.0490573	0.132959	-0.322535	-0.309482	0.00485671
Predicted	AAPK1_HUMAN	EPHB2_HUMAN	661.336	0.991362	0.960874	29.3719	23.6369		AAPK1_HUMAN	0.0490573	0.132959	-0.322535	-0.309482	0.00485671		AAPK1_HUMAN	0.0490573	0.132959	-0.322535	-0.309482	0.00485671
Predicted	AAPK1_HUMAN	EPHB3_HUMAN	6313.51	0.991362	9.17309	29.3719	23.6369		AAPK1_HUMAN	0.0490573	0.132959	-0.322535	-0.309482	0.00485671		AAPK1_HUMAN	0.0490573	0.132959	-0.322535	-0.309482	0.00485671
Predicted	AAPK1_HUMAN	EPO_HUMAN	118.169	0.991362	2.29412	0.858266	60.539		AAPK1_HUMAN	0.0490573	0.132959	-0.322535	-0.309482	0.00485671		AAPK1_HUMAN	0.0490573	0.132959	-0.322535	-0.309482	0.00485671
Predicted	AAPK1_HUMAN	ERBB2_HUMAN	11965.4	0.991362	0.960874	29.3719	427.659		AAPK1_HUMAN	0.0490573	0.132959	-0.322535	-0.309482	0.00485671		AAPK1_HUMAN	0.0490573	0.132959	-0.322535	-0.309482	0.00485671
Predicted	AAPK1_HUMAN	ERBB3_HUMAN	1693.81	0.991362	0.960874	29.3719	60.539		AAPK1_HUMAN	0.0490573	0.132959	-0.322535	-0.309482	0.00485671		AAPK1_HUMAN	0.0490573	0.132959	-0.322535	-0.309482	0.00485671
Predicted	AAPK1_HUMAN	ERCC3_HUMAN	112.859	0.991362	0.960874	0.858266	138.044		AAPK1_HUMAN	0.0490573	0.132959	-0.322535	-0.309482	0.00485671		AAPK1_HUMAN	0.0490573	0.132959	-0.322535	-0.309482	0.00485671
Predicted	AAPK1_HUMAN	ERG24_HUMAN	1724.65	0.991362	14.6835	0.858266	138.044		AAPK1_HUMAN	0.0490573	0.132959	-0.322535	-0.309482	0.00485671		AAPK1_HUMAN	0.0490573	0.132959	-0.322535	-0.309482	0.00485671
Predicted	AAPK1_HUMAN	ERG28_HUMAN	141.967	0.991362	2.75611	0.858266	60.539		AAPK1_HUMAN	0.0490573	0.132959	-0.322535	-0.309482	0.00485671		AAPK1_HUMAN	0.0490573	0.132959	-0.322535	-0.309482	0.00485671
Predicted	AAPK1_HUMAN	ESR1_HUMAN	49.4944	0.991362	0.960874	0.858266	60.539		AAPK1_HUMAN	0.0490573	0.132959	-0.322535	-0.309482	0.00485671		AAPK1_HUMAN	0.0490573	0.132959	-0.322535	-0.309482	0.00485671
Predicted	AAPK1_HUMAN	ETV1_HUMAN	48.7887	0.991362	2.4259	0.858266	23.6369		AAPK1_HUMAN	0.0490573	0.132959	-0.322535	-0.309482	0.00485671		AAPK1_HUMAN	0.0490573	0.132959	-0.322535	-0.309482	0.00485671
Predicted	AAPK1_HUMAN	EYA1_HUMAN	112.859	0.991362	0.960874	0.858266	138.044		AAPK1_HUMAN	0.0490573	0.132959	-0.322535	-0.309482	0.00485671		AAPK1_HUMAN	0.0490573	0.132959	-0.322535	-0.309482	0.00485671
Predicted	AAPK1_HUMAN	EYA2_HUMAN	49.4944	0.991362	0.960874	0.858266	60.539		AAPK1_HUMAN	0.0490573	0.132959	-0.322535	-0.309482	0.00485671		AAPK1_HUMAN	0.0490573	0.132959	-0.322535	-0.309482	0.00485671
Predicted	AAPK1_HUMAN	EZH2_HUMAN	49.4944	0.991362	0.960874	0.858266	60.539		AAPK1_HUMAN	0.0490573	0.132959	-0.322535	-0.309482	0.00485671		AAPK1_HUMAN	0.0490573	0.132959	-0.322535	-0.309482	0.00485671
Predicted	AAPK1_HUMAN	FAK2_HUMAN	20818.4	0.991362	0.960874	29.3719	744.076		AAPK1_HUMAN	0.0490573	0.132959	-0.322535	-0.309482	0.00485671		AAPK1_HUMAN	0.0490573	0.132959	-0.322535	-0.309482	0.00485671
Predicted	AAPK1_HUMAN	FARP1_HUMAN	34.031	0.991362	0.960874	29.3719	1.21631		AAPK1_HUMAN	0.0490573	0.132959	-0.322535	-0.309482	0.00485671		AAPK1_HUMAN	0.0490573	0.132959	-0.322535	-0.309482	0.00485671
Predicted	AAPK1_HUMAN	FARP2_HUMAN	34.031	0.991362	0.960874	29.3719	1.21631		AAPK1_HUMAN	0.0490573	0.132959	-0.322535	-0.309482	0.00485671		AAPK1_HUMAN	0.0490573	0.132959	-0.322535	-0.309482	0.00485671
Predicted	AAPK1_HUMAN	FAS_HUMAN	55.4297	0.991362	2.75611	0.858266	23.6369		AAPK1_HUMAN	0.0490573	0.132959	-0.322535	-0.309482	0.00485671		AAPK1_HUMAN	0.0490573	0.132959	-0.322535	-0.309482	0.00485671
Predicted	AAPK1_HUMAN	FEM1B_HUMAN	34.031	0.991362	0.960874	29.3719	1.21631		AAPK1_HUMAN	0.0490573	0.132959	-0.322535	-0.309482	0.00485671		AAPK1_HUMAN	0.0490573	0.132959	-0.322535	-0.309482	0.00485671
Predicted	AAPK1_HUMAN	FGF2_HUMAN	323.719	0.991362	2.75611	0.858266	138.044		AAPK1_HUMAN	0.0490573	0.132959	-0.322535	-0.309482	0.00485671		AAPK1_HUMAN	0.0490573	0.132959	-0.322535	-0.309482	0.00485671
Predicted	AAPK1_HUMAN	FGR_HUMAN	1665.06	0.991362	2.41922	29.3719	23.6369		AAPK1_HUMAN	0.0490573	0.132959	-0.322535	-0.309482	0.00485671		AAPK1_HUMAN	0.0490573	0.132959	-0.322535	-0.309482	0.00485671
Predicted	AAPK1_HUMAN	FKB1A_HUMAN	157.568	0.991362	0.960874	29.3719	5.63168		AAPK1_HUMAN	0.0490573	0.132959	-0.322535	-0.309482	0.00485671		AAPK1_HUMAN	0.0490573	0.132959	-0.322535	-0.309482	0.00485671
Predicted	AAPK1_HUMAN	FKB1B_HUMAN	34.031	0.991362	0.960874	29.3719	1.21631		AAPK1_HUMAN	0.0490573	0.132959	-0.322535	-0.309482	0.00485671		AAPK1_HUMAN	0.0490573	0.132959	-0.322535	-0.309482	0.00485671
Predicted	AAPK1_HUMAN	FKBP4_HUMAN	34.031	0.991362	0.960874	29.3719	1.21631		AAPK1_HUMAN	0.0490573	0.132959	-0.322535	-0.309482	0.00485671		AAPK1_HUMAN	0.0490573	0.132959	-0.322535	-0.309482	0.00485671
Predicted	AAPK1_HUMAN	FKBP6_HUMAN	34.031	0.991362	0.960874	29.3719	1.21631		AAPK1_HUMAN	0.0490573	0.132959	-0.322535	-0.309482	0.00485671		AAPK1_HUMAN	0.0490573	0.132959	-0.322535	-0.309482	0.00485671
Predicted	AAPK1_HUMAN	FKBP8_HUMAN	123.985	0.991362	3.50076	29.3719	1.21631		AAPK1_HUMAN	0.0490573	0.132959	-0.322535	-0.309482	0.00485671		AAPK1_HUMAN	0.0490573	0.132959	-0.322535	-0.309482	0.00485671
Predicted	AAPK1_HUMAN	FLT3L_HUMAN	43.9549	0.991362	9.17309	0.858266	5.63168		AAPK1_HUMAN	0.0490573	0.132959	-0.322535	-0.309482	0.00485671		AAPK1_HUMAN	0.0490573	0.132959	-0.322535	-0.309482	0.00485671
Predicted	AAPK1_HUMAN	FOS_HUMAN	47.3455	0.991362	2.35414	0.858266	23.6369		AAPK1_HUMAN	0.0490573	0.132959	-0.322535	-0.309482	0.00485671		AAPK1_HUMAN	0.0490573	0.132959	-0.322535	-0.309482	0.00485671
Predicted	AAPK1_HUMAN	FOXA3_HUMAN	141.967	0.991362	2.75611	0.858266	60.539		AAPK1_HUMAN	0.0490573	0.132959	-0.322535	-0.309482	0.00485671		AAPK1_HUMAN	0.0490573	0.132959	-0.322535	-0.309482	0.00485671
Predicted	AAPK1_HUMAN	FOXF1_HUMAN	70.4057	0.991362	3.50076	0.858266	23.6369		AAPK1_HUMAN	0.0490573	0.132959	-0.322535	-0.309482	0.00485671		AAPK1_HUMAN	0.0490573	0.132959	-0.322535	-0.309482	0.00485671
Predicted	AAPK1_HUMAN	FOXJ2_HUMAN	48.7887	0.991362	2.4259	0.858266	23.6369		AAPK1_HUMAN	0.0490573	0.132959	-0.322535	-0.309482	0.00485671		AAPK1_HUMAN	0.0490573	0.132959	-0.322535	-0.309482	0.00485671
Predicted	AAPK1_HUMAN	FOXK2_HUMAN	661.336	0.991362	0.960874	29.3719	23.6369		AAPK1_HUMAN	0.0490573	0.132959	-0.322535	-0.309482	0.00485671		AAPK1_HUMAN	0.0490573	0.132959	-0.322535	-0.309482	0.00485671
Predicted	AAPK1_HUMAN	FOXM1_HUMAN	60.2138	0.991362	2.99399	0.858266	23.6369		AAPK1_HUMAN	0.0490573	0.132959	-0.322535	-0.309482	0.00485671		AAPK1_HUMAN	0.0490573	0.132959	-0.322535	-0.309482	0.00485671
Predicted	AAPK1_HUMAN	FOXO3_HUMAN	905.155	0.991362	3.50076	0.858266	303.883		AAPK1_HUMAN	0.0490573	0.132959	-0.322535	-0.309482	0.00485671		AAPK1_HUMAN	0.0490573	0.132959	-0.322535	-0.309482	0.00485671
Predicted	AAPK1_HUMAN	FYN_HUMAN	661.336	0.991362	0.960874	29.3719	23.6369		AAPK1_HUMAN	0.0490573	0.132959	-0.322535	-0.309482	0.00485671		AAPK1_HUMAN	0.0490573	0.132959	-0.322535	-0.309482	0.00485671
Predicted	AAPK1_HUMAN	FZD7_HUMAN	73.056	0.991362	1.4183	0.858266	60.539		AAPK1_HUMAN	0.0490573	0.132959	-0.322535	-0.309482	0.00485671		AAPK1_HUMAN	0.0490573	0.132959	-0.322535	-0.309482	0.00485671
Predicted	AAPK1_HUMAN	G3BP2_HUMAN	34.031	0.991362	0.960874	29.3719	1.21631		AAPK1_HUMAN	0.0490573	0.132959	-0.322535	-0.309482	0.00485671		AAPK1_HUMAN	0.0490573	0.132959	-0.322535	-0.309482	0.00485671
Predicted	AAPK1_HUMAN	GA45A_HUMAN	47.3455	0.991362	2.35414	0.858266	23.6369		AAPK1_HUMAN	0.0490573	0.132959	-0.322535	-0.309482	0.00485671		AAPK1_HUMAN	0.0490573	0.132959	-0.322535	-0.309482	0.00485671
Predicted	AAPK1_HUMAN	GAB1_HUMAN	397.81	0.991362	2.4259	29.3719	5.63168		AAPK1_HUMAN	0.0490573	0.132959	-0.322535	-0.309482	0.00485671		AAPK1_HUMAN	0.0490573	0.132959	-0.322535	-0.309482	0.00485671
Predicted	AAPK1_HUMAN	GAB2_HUMAN	34.031	0.991362	0.960874	29.3719	1.21631		AAPK1_HUMAN	0.0490573	0.132959	-0.322535	-0.309482	0.00485671		AAPK1_HUMAN	0.0490573	0.132959	-0.322535	-0.309482	0.00485671
Predicted	AAPK1_HUMAN	GABP1_HUMAN	661.336	0.991362	0.960874	29.3719	23.6369		AAPK1_HUMAN	0.0490573	0.132959	-0.322535	-0.309482	0.00485671		AAPK1_HUMAN	0.0490573	0.132959	-0.322535	-0.309482	0.00485671
Predicted	AAPK1_HUMAN	GABR1_HUMAN	21.4808	0.991362	4.48288	0.858266	5.63168		AAPK1_HUMAN	0.0490573	0.132959	-0.322535	-0.309482	0.00485671		AAPK1_HUMAN	0.0490573	0.132959	-0.322535	-0.309482	0.00485671
Predicted	AAPK1_HUMAN	GAS6_HUMAN	112.859	0.991362	0.960874	0.858266	138.044		AAPK1_HUMAN	0.0490573	0.132959	-0.322535	-0.309482	0.00485671		AAPK1_HUMAN	0.0490573	0.132959	-0.322535	-0.309482	0.00485671
Predicted	AAPK1_HUMAN	GATA1_HUMAN	284.934	0.991362	2.4259	0.858266	138.044		AAPK1_HUMAN	0.0490573	0.132959	-0.322535	-0.309482	0.00485671		AAPK1_HUMAN	0.0490573	0.132959	-0.322535	-0.309482	0.00485671
Predicted	AAPK1_HUMAN	GEM_HUMAN	157.568	0.991362	0.960874	29.3719	5.63168		AAPK1_HUMAN	0.0490573	0.132959	-0.322535	-0.309482	0.00485671		AAPK1_HUMAN	0.0490573	0.132959	-0.322535	-0.309482	0.00485671
Predicted	AAPK1_HUMAN	GMFB_HUMAN	60.2138	0.991362	2.99399	0.858266	23.6369		AAPK1_HUMAN	0.0490573	0.132959	-0.322535	-0.309482	0.00485671		AAPK1_HUMAN	0.0490573	0.132959	-0.322535	-0.309482	0.00485671
Predicted	AAPK1_HUMAN	GRB10_HUMAN	661.336	0.991362	0.960874	29.3719	23.6369		AAPK1_HUMAN	0.0490573	0.132959	-0.322535	-0.309482	0.00485671		AAPK1_HUMAN	0.0490573	0.132959	-0.322535	-0.309482	0.00485671
Predicted	AAPK1_HUMAN	GRB14_HUMAN	661.336	0.991362	0.960874	29.3719	23.6369		AAPK1_HUMAN	0.0490573	0.132959	-0.322535	-0.309482	0.00485671		AAPK1_HUMAN	0.0490573	0.132959	-0.322535	-0.309482	0.00485671
Predicted	AAPK1_HUMAN	GRB7_HUMAN	376.199	0.991362	2.29412	29.3719	5.63168		AAPK1_HUMAN	0.0490573	0.132959	-0.322535	-0.309482	0.00485671		AAPK1_HUMAN	0.0490573	0.132959	-0.322535	-0.309482	0.00485671
Predicted	AAPK1_HUMAN	GRK6_HUMAN	3862.31	0.991362	0.960874	29.3719	138.044		AAPK1_HUMAN	0.0490573	0.132959	-0.322535	-0.309482	0.00485671		AAPK1_HUMAN	0.0490573	0.132959	-0.322535	-0.309482	0.00485671
Predicted	AAPK1_HUMAN	GRP1_HUMAN	157.568	0.991362	0.960874	29.3719	5.63168		AAPK1_HUMAN	0.0490573	0.132959	-0.322535	-0.309482	0.00485671		AAPK1_HUMAN	0.0490573	0.132959	-0.322535	-0.309482	0.00485671
Predicted	AAPK1_HUMAN	GSK3A_HUMAN	8502.32	0.991362	0.960874	29.3719	303.883		AAPK1_HUMAN	0.0490573	0.132959	-0.322535	-0.309482	0.00485671		AAPK1_HUMAN	0.0490573	0.132959	-0.322535	-0.309482	0.00485671
Predicted	AAPK1_HUMAN	GSK3B_HUMAN	3862.31	0.991362	0.960874	29.3719	138.044		AAPK1_HUMAN	0.0490573	0.132959	-0.322535	-0.309482	0.00485671		AAPK1_HUMAN	0.0490573	0.132959	-0.322535	-0.309482	0.00485671
Predicted	AAPK1_HUMAN	HBP1_HUMAN	112.859	0.991362	0.960874	0.858266	138.044		AAPK1_HUMAN	0.0490573	0.132959	-0.322535	-0.309482	0.00485671		AAPK1_HUMAN	0.0490573	0.132959	-0.322535	-0.309482	0.00485671
Predicted	AAPK1_HUMAN	HCFC1_HUMAN	48.7887	0.991362	2.4259	0.858266	23.6369		AAPK1_HUMAN	0.0490573	0.132959	-0.322535	-0.309482	0.00485671		AAPK1_HUMAN	0.0490573	0.132959	-0.322535	-0.309482	0.00485671
Predicted	AAPK1_HUMAN	HCN2_HUMAN	123.985	0.991362	3.50076	29.3719	1.21631		AAPK1_HUMAN	0.0490573	0.132959	-0.322535	-0.309482	0.00485671		AAPK1_HUMAN	0.0490573	0.132959	-0.322535	-0.309482	0.00485671
Predicted	AAPK1_HUMAN	HDA10_HUMAN	472.503	0.991362	9.17309	0.858266	60.539		AAPK1_HUMAN	0.0490573	0.132959	-0.322535	-0.309482	0.00485671		AAPK1_HUMAN	0.0490573	0.132959	-0.322535	-0.309482	0.00485671
Predicted	AAPK1_HUMAN	HDAC1_HUMAN	284.149	0.991362	2.41922	0.858266	138.044		AAPK1_HUMAN	0.0490573	0.132959	-0.322535	-0.309482	0.00485671		AAPK1_HUMAN	0.0490573	0.132959	-0.322535	-0.309482	0.00485671
Predicted	AAPK1_HUMAN	HDAC2_HUMAN	284.149	0.991362	2.41922	0.858266	138.044		AAPK1_HUMAN	0.0490573	0.132959	-0.322535	-0.309482	0.00485671		AAPK1_HUMAN	0.0490573	0.132959	-0.322535	-0.309482	0.00485671
Predicted	AAPK1_HUMAN	HDAC5_HUMAN	49.4944	0.991362	0.960874	0.858266	60.539		AAPK1_HUMAN	0.0490573	0.132959	-0.322535	-0.309482	0.00485671		AAPK1_HUMAN	0.0490573	0.132959	-0.322535	-0.309482	0.00485671
Predicted	AAPK1_HUMAN	HDAC6_HUMAN	323.719	0.991362	2.75611	0.858266	138.044		AAPK1_HUMAN	0.0490573	0.132959	-0.322535	-0.309482	0.00485671		AAPK1_HUMAN	0.0490573	0.132959	-0.322535	-0.309482	0.00485671
Predicted	AAPK1_HUMAN	HDAC9_HUMAN	49.4944	0.991362	0.960874	0.858266	60.539		AAPK1_HUMAN	0.0490573	0.132959	-0.322535	-0.309482	0.00485671		AAPK1_HUMAN	0.0490573	0.132959	-0.322535	-0.309482	0.00485671
Predicted	AAPK1_HUMAN	HDGF_HUMAN	49.4944	0.991362	0.960874	0.858266	60.539		AAPK1_HUMAN	0.0490573	0.132959	-0.322535	-0.309482	0.00485671		AAPK1_HUMAN	0.0490573	0.132959	-0.322535	-0.309482	0.00485671
Predicted	AAPK1_HUMAN	HG2A_HUMAN	49.4944	0.991362	0.960874	0.858266	60.539		AAPK1_HUMAN	0.0490573	0.132959	-0.322535	-0.309482	0.00485671		AAPK1_HUMAN	0.0490573	0.132959	-0.322535	-0.309482	0.00485671
Predicted	AAPK1_HUMAN	HIRA_HUMAN	49.4944	0.991362	0.960874	0.858266	60.539		AAPK1_HUMAN	0.0490573	0.132959	-0.322535	-0.309482	0.00485671		AAPK1_HUMAN	0.0490573	0.132959	-0.322535	-0.309482	0.00485671
Predicted	AAPK1_HUMAN	HLTF_HUMAN	118.169	0.991362	2.29412	0.858266	60.539		AAPK1_HUMAN	0.0490573	0.132959	-0.322535	-0.309482	0.00485671		AAPK1_HUMAN	0.0490573	0.132959	-0.322535	-0.309482	0.00485671
Predicted	AAPK1_HUMAN	HMCS2_HUMAN	276.505	0.991362	2.35414	0.858266	138.044		AAPK1_HUMAN	0.0490573	0.132959	-0.322535	-0.309482	0.00485671		AAPK1_HUMAN	0.0490573	0.132959	-0.322535	-0.309482	0.00485671
Predicted	AAPK1_HUMAN	HMDH_HUMAN	112.859	0.991362	0.960874	0.858266	138.044		AAPK1_HUMAN	0.0490573	0.132959	-0.322535	-0.309482	0.00485671		AAPK1_HUMAN	0.0490573	0.132959	-0.322535	-0.309482	0.00485671
Predicted	AAPK1_HUMAN	HMOX1_HUMAN	49.4944	0.991362	0.960874	0.858266	60.539		AAPK1_HUMAN	0.0490573	0.132959	-0.322535	-0.309482	0.00485671		AAPK1_HUMAN	0.0490573	0.132959	-0.322535	-0.309482	0.00485671
Predicted	AAPK1_HUMAN	HNRDL_HUMAN	661.336	0.991362	0.960874	29.3719	23.6369		AAPK1_HUMAN	0.0490573	0.132959	-0.322535	-0.309482	0.00485671		AAPK1_HUMAN	0.0490573	0.132959	-0.322535	-0.309482	0.00485671
Predicted	AAPK1_HUMAN	HNRL1_HUMAN	46.1382	0.991362	2.29412	0.858266	23.6369		AAPK1_HUMAN	0.0490573	0.132959	-0.322535	-0.309482	0.00485671		AAPK1_HUMAN	0.0490573	0.132959	-0.322535	-0.309482	0.00485671
Predicted	AAPK1_HUMAN	HNRPC_HUMAN	34.031	0.991362	0.960874	29.3719	1.21631		AAPK1_HUMAN	0.0490573	0.132959	-0.322535	-0.309482	0.00485671		AAPK1_HUMAN	0.0490573	0.132959	-0.322535	-0.309482	0.00485671
Predicted	AAPK1_HUMAN	HNRPM_HUMAN	34.031	0.991362	0.960874	29.3719	1.21631		AAPK1_HUMAN	0.0490573	0.132959	-0.322535	-0.309482	0.00485671		AAPK1_HUMAN	0.0490573	0.132959	-0.322535	-0.309482	0.00485671
Predicted	AAPK1_HUMAN	HNRPQ_HUMAN	34.031	0.991362	0.960874	29.3719	1.21631		AAPK1_HUMAN	0.0490573	0.132959	-0.322535	-0.309482	0.00485671		AAPK1_HUMAN	0.0490573	0.132959	-0.322535	-0.309482	0.00485671
Predicted	AAPK1_HUMAN	HPGDS_HUMAN	180.323	0.991362	3.50076	0.858266	60.539		AAPK1_HUMAN	0.0490573	0.132959	-0.322535	-0.309482	0.00485671		AAPK1_HUMAN	0.0490573	0.132959	-0.322535	-0.309482	0.00485671
Predicted	AAPK1_HUMAN	HSF1_HUMAN	112.859	0.991362	0.960874	0.858266	138.044		AAPK1_HUMAN	0.0490573	0.132959	-0.322535	-0.309482	0.00485671		AAPK1_HUMAN	0.0490573	0.132959	-0.322535	-0.309482	0.00485671
Predicted	AAPK1_HUMAN	HSF2_HUMAN	124.958	0.991362	2.4259	0.858266	60.539		AAPK1_HUMAN	0.0490573	0.132959	-0.322535	-0.309482	0.00485671		AAPK1_HUMAN	0.0490573	0.132959	-0.322535	-0.309482	0.00485671
Predicted	AAPK1_HUMAN	HXB13_HUMAN	47.3455	0.991362	2.35414	0.858266	23.6369		AAPK1_HUMAN	0.0490573	0.132959	-0.322535	-0.309482	0.00485671		AAPK1_HUMAN	0.0490573	0.132959	-0.322535	-0.309482	0.00485671
Predicted	AAPK1_HUMAN	HXD9_HUMAN	55.4297	0.991362	2.75611	0.858266	23.6369		AAPK1_HUMAN	0.0490573	0.132959	-0.322535	-0.309482	0.00485671		AAPK1_HUMAN	0.0490573	0.132959	-0.322535	-0.309482	0.00485671
Predicted	AAPK1_HUMAN	IBP7_HUMAN	34.031	0.991362	0.960874	29.3719	1.21631		AAPK1_HUMAN	0.0490573	0.132959	-0.322535	-0.309482	0.00485671		AAPK1_HUMAN	0.0490573	0.132959	-0.322535	-0.309482	0.00485671
Predicted	AAPK1_HUMAN	IFNG_HUMAN	48.7887	0.991362	2.4259	0.858266	23.6369		AAPK1_HUMAN	0.0490573	0.132959	-0.322535	-0.309482	0.00485671		AAPK1_HUMAN	0.0490573	0.132959	-0.322535	-0.309482	0.00485671
Predicted	AAPK1_HUMAN	IGF1R_HUMAN	11965.4	0.991362	0.960874	29.3719	427.659		AAPK1_HUMAN	0.0490573	0.132959	-0.322535	-0.309482	0.00485671		AAPK1_HUMAN	0.0490573	0.132959	-0.322535	-0.309482	0.00485671
Predicted	AAPK1_HUMAN	IKBA_HUMAN	85.9174	0.991362	2.4259	29.3719	1.21631		AAPK1_HUMAN	0.0490573	0.132959	-0.322535	-0.309482	0.00485671		AAPK1_HUMAN	0.0490573	0.132959	-0.322535	-0.309482	0.00485671
Predicted	AAPK1_HUMAN	IKKE_HUMAN	6313.51	0.991362	9.17309	29.3719	23.6369		AAPK1_HUMAN	0.0490573	0.132959	-0.322535	-0.309482	0.00485671		AAPK1_HUMAN	0.0490573	0.132959	-0.322535	-0.309482	0.00485671
Predicted	AAPK1_HUMAN	IL1B_HUMAN	1077.42	0.991362	9.17309	0.858266	138.044		AAPK1_HUMAN	0.0490573	0.132959	-0.322535	-0.309482	0.00485671		AAPK1_HUMAN	0.0490573	0.132959	-0.322535	-0.309482	0.00485671
Predicted	AAPK1_HUMAN	IL1R1_HUMAN	157.568	0.991362	0.960874	29.3719	5.63168		AAPK1_HUMAN	0.0490573	0.132959	-0.322535	-0.309482	0.00485671		AAPK1_HUMAN	0.0490573	0.132959	-0.322535	-0.309482	0.00485671
Predicted	AAPK1_HUMAN	ILRL1_HUMAN	386.042	0.991362	2.35414	29.3719	5.63168		AAPK1_HUMAN	0.0490573	0.132959	-0.322535	-0.309482	0.00485671		AAPK1_HUMAN	0.0490573	0.132959	-0.322535	-0.309482	0.00485671
Predicted	AAPK1_HUMAN	INSI2_HUMAN	48.7887	0.991362	2.4259	0.858266	23.6369		AAPK1_HUMAN	0.0490573	0.132959	-0.322535	-0.309482	0.00485671		AAPK1_HUMAN	0.0490573	0.132959	-0.322535	-0.309482	0.00485671
Predicted	AAPK1_HUMAN	INSM1_HUMAN	55.4297	0.991362	2.75611	0.858266	23.6369		AAPK1_HUMAN	0.0490573	0.132959	-0.322535	-0.309482	0.00485671		AAPK1_HUMAN	0.0490573	0.132959	-0.322535	-0.309482	0.00485671
Predicted	AAPK1_HUMAN	IP3KA_HUMAN	90.1578	0.991362	4.48288	0.858266	23.6369		AAPK1_HUMAN	0.0490573	0.132959	-0.322535	-0.309482	0.00485671		AAPK1_HUMAN	0.0490573	0.132959	-0.322535	-0.309482	0.00485671
Predicted	AAPK1_HUMAN	IPKA_HUMAN	34.031	0.991362	0.960874	29.3719	1.21631		AAPK1_HUMAN	0.0490573	0.132959	-0.322535	-0.309482	0.00485671		AAPK1_HUMAN	0.0490573	0.132959	-0.322535	-0.309482	0.00485671
Predicted	AAPK1_HUMAN	IRF3_HUMAN	70.4057	0.991362	3.50076	0.858266	23.6369		AAPK1_HUMAN	0.0490573	0.132959	-0.322535	-0.309482	0.00485671		AAPK1_HUMAN	0.0490573	0.132959	-0.322535	-0.309482	0.00485671
Predicted	AAPK1_HUMAN	IRF6_HUMAN	49.4944	0.991362	0.960874	0.858266	60.539		AAPK1_HUMAN	0.0490573	0.132959	-0.322535	-0.309482	0.00485671		AAPK1_HUMAN	0.0490573	0.132959	-0.322535	-0.309482	0.00485671
Predicted	AAPK1_HUMAN	IRF7_HUMAN	230.912	0.991362	4.48288	0.858266	60.539		AAPK1_HUMAN	0.0490573	0.132959	-0.322535	-0.309482	0.00485671		AAPK1_HUMAN	0.0490573	0.132959	-0.322535	-0.309482	0.00485671
Predicted	AAPK1_HUMAN	IRF9_HUMAN	184.485	0.991362	9.17309	0.858266	23.6369		AAPK1_HUMAN	0.0490573	0.132959	-0.322535	-0.309482	0.00485671		AAPK1_HUMAN	0.0490573	0.132959	-0.322535	-0.309482	0.00485671
Predicted	AAPK1_HUMAN	IRS1_HUMAN	1693.81	0.991362	0.960874	29.3719	60.539		AAPK1_HUMAN	0.0490573	0.132959	-0.322535	-0.309482	0.00485671		AAPK1_HUMAN	0.0490573	0.132959	-0.322535	-0.309482	0.00485671
Predicted	AAPK1_HUMAN	ISLR_HUMAN	34.031	0.991362	0.960874	29.3719	1.21631		AAPK1_HUMAN	0.0490573	0.132959	-0.322535	-0.309482	0.00485671		AAPK1_HUMAN	0.0490573	0.132959	-0.322535	-0.309482	0.00485671
Predicted	AAPK1_HUMAN	JUND_HUMAN	70.4057	0.991362	3.50076	0.858266	23.6369		AAPK1_HUMAN	0.0490573	0.132959	-0.322535	-0.309482	0.00485671		AAPK1_HUMAN	0.0490573	0.132959	-0.322535	-0.309482	0.00485671
Predicted	AAPK1_HUMAN	K6PF_HUMAN	48.6543	0.991362	2.41922	0.858266	23.6369		AAPK1_HUMAN	0.0490573	0.132959	-0.322535	-0.309482	0.00485671		AAPK1_HUMAN	0.0490573	0.132959	-0.322535	-0.309482	0.00485671
Predicted	AAPK1_HUMAN	KALRN_HUMAN	11776.7	0.991362	2.35414	83.3534	60.539		AAPK1_HUMAN	0.0490573	0.132959	-0.322535	-0.309482	0.00485671		AAPK1_HUMAN	0.0490573	0.132959	-0.322535	-0.309482	0.00485671
Predicted	AAPK1_HUMAN	KANK1_HUMAN	34.031	0.991362	0.960874	29.3719	1.21631		AAPK1_HUMAN	0.0490573	0.132959	-0.322535	-0.309482	0.00485671		AAPK1_HUMAN	0.0490573	0.132959	-0.322535	-0.309482	0.00485671
Predicted	AAPK1_HUMAN	KAT2B_HUMAN	49.4944	0.991362	0.960874	0.858266	60.539		AAPK1_HUMAN	0.0490573	0.132959	-0.322535	-0.309482	0.00485671		AAPK1_HUMAN	0.0490573	0.132959	-0.322535	-0.309482	0.00485671
Predicted	AAPK1_HUMAN	KAT5_HUMAN	49.4944	0.991362	0.960874	0.858266	60.539		AAPK1_HUMAN	0.0490573	0.132959	-0.322535	-0.309482	0.00485671		AAPK1_HUMAN	0.0490573	0.132959	-0.322535	-0.309482	0.00485671
Predicted	AAPK1_HUMAN	KAT6A_HUMAN	49.4944	0.991362	0.960874	0.858266	60.539		AAPK1_HUMAN	0.0490573	0.132959	-0.322535	-0.309482	0.00485671		AAPK1_HUMAN	0.0490573	0.132959	-0.322535	-0.309482	0.00485671
Predicted	AAPK1_HUMAN	KC1D_HUMAN	11965.4	0.991362	0.960874	29.3719	427.659		AAPK1_HUMAN	0.0490573	0.132959	-0.322535	-0.309482	0.00485671		AAPK1_HUMAN	0.0490573	0.132959	-0.322535	-0.309482	0.00485671
Predicted	AAPK1_HUMAN	KC1G2_HUMAN	3862.31	0.991362	0.960874	29.3719	138.044		AAPK1_HUMAN	0.0490573	0.132959	-0.322535	-0.309482	0.00485671		AAPK1_HUMAN	0.0490573	0.132959	-0.322535	-0.309482	0.00485671
Predicted	AAPK1_HUMAN	KCC2B_HUMAN	1693.81	0.991362	0.960874	29.3719	60.539		AAPK1_HUMAN	0.0490573	0.132959	-0.322535	-0.309482	0.00485671		AAPK1_HUMAN	0.0490573	0.132959	-0.322535	-0.309482	0.00485671
Predicted	AAPK1_HUMAN	KCC2D_HUMAN	1665.06	0.991362	2.41922	29.3719	23.6369		AAPK1_HUMAN	0.0490573	0.132959	-0.322535	-0.309482	0.00485671		AAPK1_HUMAN	0.0490573	0.132959	-0.322535	-0.309482	0.00485671
Predicted	AAPK1_HUMAN	KCNH2_HUMAN	661.336	0.991362	0.960874	29.3719	23.6369		AAPK1_HUMAN	0.0490573	0.132959	-0.322535	-0.309482	0.00485671		AAPK1_HUMAN	0.0490573	0.132959	-0.322535	-0.309482	0.00485671
Predicted	AAPK1_HUMAN	KDM2A_HUMAN	180.323	0.991362	3.50076	0.858266	60.539		AAPK1_HUMAN	0.0490573	0.132959	-0.322535	-0.309482	0.00485671		AAPK1_HUMAN	0.0490573	0.132959	-0.322535	-0.309482	0.00485671
Predicted	AAPK1_HUMAN	KDM4A_HUMAN	141.967	0.991362	2.75611	0.858266	60.539		AAPK1_HUMAN	0.0490573	0.132959	-0.322535	-0.309482	0.00485671		AAPK1_HUMAN	0.0490573	0.132959	-0.322535	-0.309482	0.00485671
Predicted	AAPK1_HUMAN	KDM5C_HUMAN	49.4944	0.991362	0.960874	0.858266	60.539		AAPK1_HUMAN	0.0490573	0.132959	-0.322535	-0.309482	0.00485671		AAPK1_HUMAN	0.0490573	0.132959	-0.322535	-0.309482	0.00485671
Predicted	AAPK1_HUMAN	KGP1_HUMAN	4806.82	0.991362	0.960874	83.3534	60.539		AAPK1_HUMAN	0.0490573	0.132959	-0.322535	-0.309482	0.00485671		AAPK1_HUMAN	0.0490573	0.132959	-0.322535	-0.309482	0.00485671
Predicted	AAPK1_HUMAN	KGP2_HUMAN	4806.82	0.991362	0.960874	83.3534	60.539		AAPK1_HUMAN	0.0490573	0.132959	-0.322535	-0.309482	0.00485671		AAPK1_HUMAN	0.0490573	0.132959	-0.322535	-0.309482	0.00485671
Predicted	AAPK1_HUMAN	KHDR1_HUMAN	112.859	0.991362	0.960874	0.858266	138.044		AAPK1_HUMAN	0.0490573	0.132959	-0.322535	-0.309482	0.00485671		AAPK1_HUMAN	0.0490573	0.132959	-0.322535	-0.309482	0.00485671
Predicted	AAPK1_HUMAN	KI13B_HUMAN	157.568	0.991362	0.960874	29.3719	5.63168		AAPK1_HUMAN	0.0490573	0.132959	-0.322535	-0.309482	0.00485671		AAPK1_HUMAN	0.0490573	0.132959	-0.322535	-0.309482	0.00485671
Predicted	AAPK1_HUMAN	KI67_HUMAN	87.122	0.991362	2.45992	29.3719	1.21631		AAPK1_HUMAN	0.0490573	0.132959	-0.322535	-0.309482	0.00485671		AAPK1_HUMAN	0.0490573	0.132959	-0.322535	-0.309482	0.00485671
Predicted	AAPK1_HUMAN	KIF14_HUMAN	87.122	0.991362	2.45992	29.3719	1.21631		AAPK1_HUMAN	0.0490573	0.132959	-0.322535	-0.309482	0.00485671		AAPK1_HUMAN	0.0490573	0.132959	-0.322535	-0.309482	0.00485671
Predicted	AAPK1_HUMAN	KIF1A_HUMAN	96.5752	0.991362	0.960874	83.3534	1.21631		AAPK1_HUMAN	0.0490573	0.132959	-0.322535	-0.309482	0.00485671		AAPK1_HUMAN	0.0490573	0.132959	-0.322535	-0.309482	0.00485671
Predicted	AAPK1_HUMAN	KIME_HUMAN	1159.09	0.991362	4.48288	0.858266	303.883		AAPK1_HUMAN	0.0490573	0.132959	-0.322535	-0.309482	0.00485671		AAPK1_HUMAN	0.0490573	0.132959	-0.322535	-0.309482	0.00485671
Predicted	AAPK1_HUMAN	KIT_HUMAN	3862.31	0.991362	0.960874	29.3719	138.044		AAPK1_HUMAN	0.0490573	0.132959	-0.322535	-0.309482	0.00485671		AAPK1_HUMAN	0.0490573	0.132959	-0.322535	-0.309482	0.00485671
Predicted	AAPK1_HUMAN	KKCC2_HUMAN	661.336	0.991362	0.960874	29.3719	23.6369		AAPK1_HUMAN	0.0490573	0.132959	-0.322535	-0.309482	0.00485671		AAPK1_HUMAN	0.0490573	0.132959	-0.322535	-0.309482	0.00485671
Predicted	AAPK1_HUMAN	KLF1_HUMAN	47.3455	0.991362	2.35414	0.858266	23.6369		AAPK1_HUMAN	0.0490573	0.132959	-0.322535	-0.309482	0.00485671		AAPK1_HUMAN	0.0490573	0.132959	-0.322535	-0.309482	0.00485671
Predicted	AAPK1_HUMAN	KLF9_HUMAN	46.1382	0.991362	2.29412	0.858266	23.6369		AAPK1_HUMAN	0.0490573	0.132959	-0.322535	-0.309482	0.00485671		AAPK1_HUMAN	0.0490573	0.132959	-0.322535	-0.309482	0.00485671
Predicted	AAPK1_HUMAN	KPCB_HUMAN	53143	0.991362	0.960874	130.452	427.659		AAPK1_HUMAN	0.0490573	0.132959	-0.322535	-0.309482	0.00485671		AAPK1_HUMAN	0.0490573	0.132959	-0.322535	-0.309482	0.00485671
Predicted	AAPK1_HUMAN	KPCD_HUMAN	18992.9	0.991362	2.4259	130.452	60.539		AAPK1_HUMAN	0.0490573	0.132959	-0.322535	-0.309482	0.00485671		AAPK1_HUMAN	0.0490573	0.132959	-0.322535	-0.309482	0.00485671
Predicted	AAPK1_HUMAN	KPCD1_HUMAN	7522.88	0.991362	0.960874	130.452	60.539		AAPK1_HUMAN	0.0490573	0.132959	-0.322535	-0.309482	0.00485671		AAPK1_HUMAN	0.0490573	0.132959	-0.322535	-0.309482	0.00485671
Predicted	AAPK1_HUMAN	KPCG_HUMAN	7522.88	0.991362	0.960874	130.452	60.539		AAPK1_HUMAN	0.0490573	0.132959	-0.322535	-0.309482	0.00485671		AAPK1_HUMAN	0.0490573	0.132959	-0.322535	-0.309482	0.00485671
Predicted	AAPK1_HUMAN	KPCT_HUMAN	17154	0.991362	0.960874	130.452	138.044		AAPK1_HUMAN	0.0490573	0.132959	-0.322535	-0.309482	0.00485671		AAPK1_HUMAN	0.0490573	0.132959	-0.322535	-0.309482	0.00485671
Predicted	AAPK1_HUMAN	KPCZ_HUMAN	7522.88	0.991362	0.960874	130.452	60.539		AAPK1_HUMAN	0.0490573	0.132959	-0.322535	-0.309482	0.00485671		AAPK1_HUMAN	0.0490573	0.132959	-0.322535	-0.309482	0.00485671
Predicted	AAPK1_HUMAN	KPSH1_HUMAN	661.336	0.991362	0.960874	29.3719	23.6369		AAPK1_HUMAN	0.0490573	0.132959	-0.322535	-0.309482	0.00485671		AAPK1_HUMAN	0.0490573	0.132959	-0.322535	-0.309482	0.00485671
Predicted	AAPK1_HUMAN	KPYR_HUMAN	70.4057	0.991362	3.50076	0.858266	23.6369		AAPK1_HUMAN	0.0490573	0.132959	-0.322535	-0.309482	0.00485671		AAPK1_HUMAN	0.0490573	0.132959	-0.322535	-0.309482	0.00485671
Predicted	AAPK1_HUMAN	KS6A1_HUMAN	69208.5	0.991362	2.75611	83.3534	303.883		AAPK1_HUMAN	0.0490573	0.132959	-0.322535	-0.309482	0.00485671		AAPK1_HUMAN	0.0490573	0.132959	-0.322535	-0.309482	0.00485671
Predicted	AAPK1_HUMAN	KS6A2_HUMAN	4806.82	0.991362	0.960874	83.3534	60.539		AAPK1_HUMAN	0.0490573	0.132959	-0.322535	-0.309482	0.00485671		AAPK1_HUMAN	0.0490573	0.132959	-0.322535	-0.309482	0.00485671
Predicted	AAPK1_HUMAN	KS6A3_HUMAN	24128.4	0.991362	0.960874	83.3534	303.883		AAPK1_HUMAN	0.0490573	0.132959	-0.322535	-0.309482	0.00485671		AAPK1_HUMAN	0.0490573	0.132959	-0.322535	-0.309482	0.00485671
Predicted	AAPK1_HUMAN	KS6B1_HUMAN	24128.4	0.991362	0.960874	83.3534	303.883		AAPK1_HUMAN	0.0490573	0.132959	-0.322535	-0.309482	0.00485671		AAPK1_HUMAN	0.0490573	0.132959	-0.322535	-0.309482	0.00485671
Predicted	AAPK1_HUMAN	KS6B2_HUMAN	4806.82	0.991362	0.960874	83.3534	60.539		AAPK1_HUMAN	0.0490573	0.132959	-0.322535	-0.309482	0.00485671		AAPK1_HUMAN	0.0490573	0.132959	-0.322535	-0.309482	0.00485671
Predicted	AAPK1_HUMAN	KS6C1_HUMAN	1693.81	0.991362	0.960874	29.3719	60.539		AAPK1_HUMAN	0.0490573	0.132959	-0.322535	-0.309482	0.00485671		AAPK1_HUMAN	0.0490573	0.132959	-0.322535	-0.309482	0.00485671
Predicted	AAPK1_HUMAN	L1CAM_HUMAN	34.031	0.991362	0.960874	29.3719	1.21631		AAPK1_HUMAN	0.0490573	0.132959	-0.322535	-0.309482	0.00485671		AAPK1_HUMAN	0.0490573	0.132959	-0.322535	-0.309482	0.00485671
Predicted	AAPK1_HUMAN	LA_HUMAN	34.031	0.991362	0.960874	29.3719	1.21631		AAPK1_HUMAN	0.0490573	0.132959	-0.322535	-0.309482	0.00485671		AAPK1_HUMAN	0.0490573	0.132959	-0.322535	-0.309482	0.00485671
Predicted	AAPK1_HUMAN	LCK_HUMAN	661.336	0.991362	0.960874	29.3719	23.6369		AAPK1_HUMAN	0.0490573	0.132959	-0.322535	-0.309482	0.00485671		AAPK1_HUMAN	0.0490573	0.132959	-0.322535	-0.309482	0.00485671
Predicted	AAPK1_HUMAN	LIMK2_HUMAN	661.336	0.991362	0.960874	29.3719	23.6369		AAPK1_HUMAN	0.0490573	0.132959	-0.322535	-0.309482	0.00485671		AAPK1_HUMAN	0.0490573	0.132959	-0.322535	-0.309482	0.00485671
Predicted	AAPK1_HUMAN	LMBL1_HUMAN	49.4944	0.991362	0.960874	0.858266	60.539		AAPK1_HUMAN	0.0490573	0.132959	-0.322535	-0.309482	0.00485671		AAPK1_HUMAN	0.0490573	0.132959	-0.322535	-0.309482	0.00485671
Predicted	AAPK1_HUMAN	LMBL2_HUMAN	49.4944	0.991362	0.960874	0.858266	60.539		AAPK1_HUMAN	0.0490573	0.132959	-0.322535	-0.309482	0.00485671		AAPK1_HUMAN	0.0490573	0.132959	-0.322535	-0.309482	0.00485671
Predicted	AAPK1_HUMAN	LPAR1_HUMAN	48.6543	0.991362	2.41922	0.858266	23.6369		AAPK1_HUMAN	0.0490573	0.132959	-0.322535	-0.309482	0.00485671		AAPK1_HUMAN	0.0490573	0.132959	-0.322535	-0.309482	0.00485671
Predicted	AAPK1_HUMAN	LPAR2_HUMAN	70.4057	0.991362	3.50076	0.858266	23.6369		AAPK1_HUMAN	0.0490573	0.132959	-0.322535	-0.309482	0.00485671		AAPK1_HUMAN	0.0490573	0.132959	-0.322535	-0.309482	0.00485671
Predicted	AAPK1_HUMAN	LPXN_HUMAN	49.4944	0.991362	0.960874	0.858266	60.539		AAPK1_HUMAN	0.0490573	0.132959	-0.322535	-0.309482	0.00485671		AAPK1_HUMAN	0.0490573	0.132959	-0.322535	-0.309482	0.00485671
Predicted	AAPK1_HUMAN	LRP5_HUMAN	21.4808	0.991362	4.48288	0.858266	5.63168		AAPK1_HUMAN	0.0490573	0.132959	-0.322535	-0.309482	0.00485671		AAPK1_HUMAN	0.0490573	0.132959	-0.322535	-0.309482	0.00485671
Predicted	AAPK1_HUMAN	LRRN2_HUMAN	397.81	0.991362	2.4259	29.3719	5.63168		AAPK1_HUMAN	0.0490573	0.132959	-0.322535	-0.309482	0.00485671		AAPK1_HUMAN	0.0490573	0.132959	-0.322535	-0.309482	0.00485671
Predicted	AAPK1_HUMAN	LSAMP_HUMAN	83.3759	0.991362	2.35414	29.3719	1.21631		AAPK1_HUMAN	0.0490573	0.132959	-0.322535	-0.309482	0.00485671		AAPK1_HUMAN	0.0490573	0.132959	-0.322535	-0.309482	0.00485671
Predicted	AAPK1_HUMAN	M3K11_HUMAN	1693.81	0.991362	0.960874	29.3719	60.539		AAPK1_HUMAN	0.0490573	0.132959	-0.322535	-0.309482	0.00485671		AAPK1_HUMAN	0.0490573	0.132959	-0.322535	-0.309482	0.00485671
Predicted	AAPK1_HUMAN	M3K13_HUMAN	661.336	0.991362	0.960874	29.3719	23.6369		AAPK1_HUMAN	0.0490573	0.132959	-0.322535	-0.309482	0.00485671		AAPK1_HUMAN	0.0490573	0.132959	-0.322535	-0.309482	0.00485671
Predicted	AAPK1_HUMAN	M3K14_HUMAN	661.336	0.991362	0.960874	29.3719	23.6369		AAPK1_HUMAN	0.0490573	0.132959	-0.322535	-0.309482	0.00485671		AAPK1_HUMAN	0.0490573	0.132959	-0.322535	-0.309482	0.00485671
Predicted	AAPK1_HUMAN	M3K5_HUMAN	11078.4	0.991362	2.75611	29.3719	138.044		AAPK1_HUMAN	0.0490573	0.132959	-0.322535	-0.309482	0.00485671		AAPK1_HUMAN	0.0490573	0.132959	-0.322535	-0.309482	0.00485671
Predicted	AAPK1_HUMAN	M3K7_HUMAN	21584.1	0.991362	0.960874	29.3719	771.441		AAPK1_HUMAN	0.0490573	0.132959	-0.322535	-0.309482	0.00485671		AAPK1_HUMAN	0.0490573	0.132959	-0.322535	-0.309482	0.00485671
Predicted	AAPK1_HUMAN	M3K8_HUMAN	1693.81	0.991362	0.960874	29.3719	60.539		AAPK1_HUMAN	0.0490573	0.132959	-0.322535	-0.309482	0.00485671		AAPK1_HUMAN	0.0490573	0.132959	-0.322535	-0.309482	0.00485671
Predicted	AAPK1_HUMAN	M4K2_HUMAN	1693.81	0.991362	0.960874	29.3719	60.539		AAPK1_HUMAN	0.0490573	0.132959	-0.322535	-0.309482	0.00485671		AAPK1_HUMAN	0.0490573	0.132959	-0.322535	-0.309482	0.00485671
Predicted	AAPK1_HUMAN	M4K3_HUMAN	1693.81	0.991362	0.960874	29.3719	60.539		AAPK1_HUMAN	0.0490573	0.132959	-0.322535	-0.309482	0.00485671		AAPK1_HUMAN	0.0490573	0.132959	-0.322535	-0.309482	0.00485671
Predicted	AAPK1_HUMAN	MADD_HUMAN	21.4808	0.991362	4.48288	0.858266	5.63168		AAPK1_HUMAN	0.0490573	0.132959	-0.322535	-0.309482	0.00485671		AAPK1_HUMAN	0.0490573	0.132959	-0.322535	-0.309482	0.00485671
Predicted	AAPK1_HUMAN	MAF_HUMAN	70.4057	0.991362	3.50076	0.858266	23.6369		AAPK1_HUMAN	0.0490573	0.132959	-0.322535	-0.309482	0.00485671		AAPK1_HUMAN	0.0490573	0.132959	-0.322535	-0.309482	0.00485671
Predicted	AAPK1_HUMAN	MAFG_HUMAN	184.485	0.991362	9.17309	0.858266	23.6369		AAPK1_HUMAN	0.0490573	0.132959	-0.322535	-0.309482	0.00485671		AAPK1_HUMAN	0.0490573	0.132959	-0.322535	-0.309482	0.00485671
Predicted	AAPK1_HUMAN	MAML1_HUMAN	49.4944	0.991362	0.960874	0.858266	60.539		AAPK1_HUMAN	0.0490573	0.132959	-0.322535	-0.309482	0.00485671		AAPK1_HUMAN	0.0490573	0.132959	-0.322535	-0.309482	0.00485671
Predicted	AAPK1_HUMAN	MAPK3_HUMAN	8502.32	0.991362	0.960874	29.3719	303.883		AAPK1_HUMAN	0.0490573	0.132959	-0.322535	-0.309482	0.00485671		AAPK1_HUMAN	0.0490573	0.132959	-0.322535	-0.309482	0.00485671
Predicted	AAPK1_HUMAN	MARK2_HUMAN	1693.81	0.991362	0.960874	29.3719	60.539		AAPK1_HUMAN	0.0490573	0.132959	-0.322535	-0.309482	0.00485671		AAPK1_HUMAN	0.0490573	0.132959	-0.322535	-0.309482	0.00485671
Predicted	AAPK1_HUMAN	MAST2_HUMAN	661.336	0.991362	0.960874	29.3719	23.6369		AAPK1_HUMAN	0.0490573	0.132959	-0.322535	-0.309482	0.00485671		AAPK1_HUMAN	0.0490573	0.132959	-0.322535	-0.309482	0.00485671
Predicted	AAPK1_HUMAN	MAT1_HUMAN	112.859	0.991362	0.960874	0.858266	138.044		AAPK1_HUMAN	0.0490573	0.132959	-0.322535	-0.309482	0.00485671		AAPK1_HUMAN	0.0490573	0.132959	-0.322535	-0.309482	0.00485671
Predicted	AAPK1_HUMAN	MATK_HUMAN	661.336	0.991362	0.960874	29.3719	23.6369		AAPK1_HUMAN	0.0490573	0.132959	-0.322535	-0.309482	0.00485671		AAPK1_HUMAN	0.0490573	0.132959	-0.322535	-0.309482	0.00485671
Predicted	AAPK1_HUMAN	MBD2_HUMAN	60.2138	0.991362	2.99399	0.858266	23.6369		AAPK1_HUMAN	0.0490573	0.132959	-0.322535	-0.309482	0.00485671		AAPK1_HUMAN	0.0490573	0.132959	-0.322535	-0.309482	0.00485671
Predicted	AAPK1_HUMAN	MBD3_HUMAN	46.1382	0.991362	2.29412	0.858266	23.6369		AAPK1_HUMAN	0.0490573	0.132959	-0.322535	-0.309482	0.00485671		AAPK1_HUMAN	0.0490573	0.132959	-0.322535	-0.309482	0.00485671
Predicted	AAPK1_HUMAN	MCHR1_HUMAN	21.4808	0.991362	4.48288	0.858266	5.63168		AAPK1_HUMAN	0.0490573	0.132959	-0.322535	-0.309482	0.00485671		AAPK1_HUMAN	0.0490573	0.132959	-0.322535	-0.309482	0.00485671
Predicted	AAPK1_HUMAN	MCR_HUMAN	49.4944	0.991362	0.960874	0.858266	60.539		AAPK1_HUMAN	0.0490573	0.132959	-0.322535	-0.309482	0.00485671		AAPK1_HUMAN	0.0490573	0.132959	-0.322535	-0.309482	0.00485671
Predicted	AAPK1_HUMAN	MDC1_HUMAN	34.031	0.991362	0.960874	29.3719	1.21631		AAPK1_HUMAN	0.0490573	0.132959	-0.322535	-0.309482	0.00485671		AAPK1_HUMAN	0.0490573	0.132959	-0.322535	-0.309482	0.00485671
Predicted	AAPK1_HUMAN	MED1_HUMAN	49.4944	0.991362	0.960874	0.858266	60.539		AAPK1_HUMAN	0.0490573	0.132959	-0.322535	-0.309482	0.00485671		AAPK1_HUMAN	0.0490573	0.132959	-0.322535	-0.309482	0.00485671
Predicted	AAPK1_HUMAN	MED19_HUMAN	48.7887	0.991362	2.4259	0.858266	23.6369		AAPK1_HUMAN	0.0490573	0.132959	-0.322535	-0.309482	0.00485671		AAPK1_HUMAN	0.0490573	0.132959	-0.322535	-0.309482	0.00485671
Predicted	AAPK1_HUMAN	MED21_HUMAN	47.3455	0.991362	2.35414	0.858266	23.6369		AAPK1_HUMAN	0.0490573	0.132959	-0.322535	-0.309482	0.00485671		AAPK1_HUMAN	0.0490573	0.132959	-0.322535	-0.309482	0.00485671
Predicted	AAPK1_HUMAN	MED22_HUMAN	48.7887	0.991362	2.4259	0.858266	23.6369		AAPK1_HUMAN	0.0490573	0.132959	-0.322535	-0.309482	0.00485671		AAPK1_HUMAN	0.0490573	0.132959	-0.322535	-0.309482	0.00485671
Predicted	AAPK1_HUMAN	MELK_HUMAN	976.162	0.991362	1.4183	29.3719	23.6369		AAPK1_HUMAN	0.0490573	0.132959	-0.322535	-0.309482	0.00485671		AAPK1_HUMAN	0.0490573	0.132959	-0.322535	-0.309482	0.00485671
Predicted	AAPK1_HUMAN	MERTK_HUMAN	1876.78	0.991362	0.960874	83.3534	23.6369		AAPK1_HUMAN	0.0490573	0.132959	-0.322535	-0.309482	0.00485671		AAPK1_HUMAN	0.0490573	0.132959	-0.322535	-0.309482	0.00485671
Predicted	AAPK1_HUMAN	MET_HUMAN	1693.81	0.991362	0.960874	29.3719	60.539		AAPK1_HUMAN	0.0490573	0.132959	-0.322535	-0.309482	0.00485671		AAPK1_HUMAN	0.0490573	0.132959	-0.322535	-0.309482	0.00485671
Predicted	AAPK1_HUMAN	MFAP4_HUMAN	21.4808	0.991362	4.48288	0.858266	5.63168		AAPK1_HUMAN	0.0490573	0.132959	-0.322535	-0.309482	0.00485671		AAPK1_HUMAN	0.0490573	0.132959	-0.322535	-0.309482	0.00485671
Predicted	AAPK1_HUMAN	MINK1_HUMAN	1693.81	0.991362	0.960874	29.3719	60.539		AAPK1_HUMAN	0.0490573	0.132959	-0.322535	-0.309482	0.00485671		AAPK1_HUMAN	0.0490573	0.132959	-0.322535	-0.309482	0.00485671
Predicted	AAPK1_HUMAN	MINT_HUMAN	661.336	0.991362	0.960874	29.3719	23.6369		AAPK1_HUMAN	0.0490573	0.132959	-0.322535	-0.309482	0.00485671		AAPK1_HUMAN	0.0490573	0.132959	-0.322535	-0.309482	0.00485671
Predicted	AAPK1_HUMAN	MITF_HUMAN	48.6543	0.991362	2.41922	0.858266	23.6369		AAPK1_HUMAN	0.0490573	0.132959	-0.322535	-0.309482	0.00485671		AAPK1_HUMAN	0.0490573	0.132959	-0.322535	-0.309482	0.00485671
Predicted	AAPK1_HUMAN	MK09_HUMAN	1693.81	0.991362	0.960874	29.3719	60.539		AAPK1_HUMAN	0.0490573	0.132959	-0.322535	-0.309482	0.00485671		AAPK1_HUMAN	0.0490573	0.132959	-0.322535	-0.309482	0.00485671
Predicted	AAPK1_HUMAN	MK10_HUMAN	9462.67	0.991362	2.35414	29.3719	138.044		AAPK1_HUMAN	0.0490573	0.132959	-0.322535	-0.309482	0.00485671		AAPK1_HUMAN	0.0490573	0.132959	-0.322535	-0.309482	0.00485671
Predicted	AAPK1_HUMAN	MK12_HUMAN	20818.4	0.991362	0.960874	29.3719	744.076		AAPK1_HUMAN	0.0490573	0.132959	-0.322535	-0.309482	0.00485671		AAPK1_HUMAN	0.0490573	0.132959	-0.322535	-0.309482	0.00485671
Predicted	AAPK1_HUMAN	MK13_HUMAN	20299.5	0.991362	2.29412	29.3719	303.883		AAPK1_HUMAN	0.0490573	0.132959	-0.322535	-0.309482	0.00485671		AAPK1_HUMAN	0.0490573	0.132959	-0.322535	-0.309482	0.00485671
Predicted	AAPK1_HUMAN	MKNK1_HUMAN	661.336	0.991362	0.960874	29.3719	23.6369		AAPK1_HUMAN	0.0490573	0.132959	-0.322535	-0.309482	0.00485671		AAPK1_HUMAN	0.0490573	0.132959	-0.322535	-0.309482	0.00485671
Predicted	AAPK1_HUMAN	MLL3_HUMAN	49.4944	0.991362	0.960874	0.858266	60.539		AAPK1_HUMAN	0.0490573	0.132959	-0.322535	-0.309482	0.00485671		AAPK1_HUMAN	0.0490573	0.132959	-0.322535	-0.309482	0.00485671
Predicted	AAPK1_HUMAN	MLL4_HUMAN	472.503	0.991362	9.17309	0.858266	60.539		AAPK1_HUMAN	0.0490573	0.132959	-0.322535	-0.309482	0.00485671		AAPK1_HUMAN	0.0490573	0.132959	-0.322535	-0.309482	0.00485671
Predicted	AAPK1_HUMAN	MLTK_HUMAN	3862.31	0.991362	0.960874	29.3719	138.044		AAPK1_HUMAN	0.0490573	0.132959	-0.322535	-0.309482	0.00485671		AAPK1_HUMAN	0.0490573	0.132959	-0.322535	-0.309482	0.00485671
Predicted	AAPK1_HUMAN	MNDA_HUMAN	48.7887	0.991362	2.4259	0.858266	23.6369		AAPK1_HUMAN	0.0490573	0.132959	-0.322535	-0.309482	0.00485671		AAPK1_HUMAN	0.0490573	0.132959	-0.322535	-0.309482	0.00485671
Predicted	AAPK1_HUMAN	MO4L2_HUMAN	49.4944	0.991362	0.960874	0.858266	60.539		AAPK1_HUMAN	0.0490573	0.132959	-0.322535	-0.309482	0.00485671		AAPK1_HUMAN	0.0490573	0.132959	-0.322535	-0.309482	0.00485671
Predicted	AAPK1_HUMAN	MOK_HUMAN	4264.56	0.991362	2.41922	29.3719	60.539		AAPK1_HUMAN	0.0490573	0.132959	-0.322535	-0.309482	0.00485671		AAPK1_HUMAN	0.0490573	0.132959	-0.322535	-0.309482	0.00485671
Predicted	AAPK1_HUMAN	MP2K1_HUMAN	11965.4	0.991362	0.960874	29.3719	427.659		AAPK1_HUMAN	0.0490573	0.132959	-0.322535	-0.309482	0.00485671		AAPK1_HUMAN	0.0490573	0.132959	-0.322535	-0.309482	0.00485671
Predicted	AAPK1_HUMAN	MP2K2_HUMAN	3862.31	0.991362	0.960874	29.3719	138.044		AAPK1_HUMAN	0.0490573	0.132959	-0.322535	-0.309482	0.00485671		AAPK1_HUMAN	0.0490573	0.132959	-0.322535	-0.309482	0.00485671
Predicted	AAPK1_HUMAN	MP2K5_HUMAN	24387.5	0.991362	2.75611	29.3719	303.883		AAPK1_HUMAN	0.0490573	0.132959	-0.322535	-0.309482	0.00485671		AAPK1_HUMAN	0.0490573	0.132959	-0.322535	-0.309482	0.00485671
Predicted	AAPK1_HUMAN	MRCKA_HUMAN	8425.02	0.991362	2.75611	130.452	23.6369		AAPK1_HUMAN	0.0490573	0.132959	-0.322535	-0.309482	0.00485671		AAPK1_HUMAN	0.0490573	0.132959	-0.322535	-0.309482	0.00485671
Predicted	AAPK1_HUMAN	MSMO1_HUMAN	248.443	0.991362	0.960874	0.858266	303.883		AAPK1_HUMAN	0.0490573	0.132959	-0.322535	-0.309482	0.00485671		AAPK1_HUMAN	0.0490573	0.132959	-0.322535	-0.309482	0.00485671
Predicted	AAPK1_HUMAN	MSX1_HUMAN	49.4944	0.991362	0.960874	0.858266	60.539		AAPK1_HUMAN	0.0490573	0.132959	-0.322535	-0.309482	0.00485671		AAPK1_HUMAN	0.0490573	0.132959	-0.322535	-0.309482	0.00485671
Predicted	AAPK1_HUMAN	MSX2_HUMAN	141.967	0.991362	2.75611	0.858266	60.539		AAPK1_HUMAN	0.0490573	0.132959	-0.322535	-0.309482	0.00485671		AAPK1_HUMAN	0.0490573	0.132959	-0.322535	-0.309482	0.00485671
Predicted	AAPK1_HUMAN	MT3_HUMAN	48.6543	0.991362	2.41922	0.858266	23.6369		AAPK1_HUMAN	0.0490573	0.132959	-0.322535	-0.309482	0.00485671		AAPK1_HUMAN	0.0490573	0.132959	-0.322535	-0.309482	0.00485671
Predicted	AAPK1_HUMAN	MYBB_HUMAN	28.5241	0.991362	1.4183	0.858266	23.6369		AAPK1_HUMAN	0.0490573	0.132959	-0.322535	-0.309482	0.00485671		AAPK1_HUMAN	0.0490573	0.132959	-0.322535	-0.309482	0.00485671
Predicted	AAPK1_HUMAN	MYBPH_HUMAN	83.3759	0.991362	2.35414	29.3719	1.21631		AAPK1_HUMAN	0.0490573	0.132959	-0.322535	-0.309482	0.00485671		AAPK1_HUMAN	0.0490573	0.132959	-0.322535	-0.309482	0.00485671
Predicted	AAPK1_HUMAN	MYC_HUMAN	248.443	0.991362	0.960874	0.858266	303.883		AAPK1_HUMAN	0.0490573	0.132959	-0.322535	-0.309482	0.00485671		AAPK1_HUMAN	0.0490573	0.132959	-0.322535	-0.309482	0.00485671
Predicted	AAPK1_HUMAN	MYLK_HUMAN	1876.78	0.991362	0.960874	83.3534	23.6369		AAPK1_HUMAN	0.0490573	0.132959	-0.322535	-0.309482	0.00485671		AAPK1_HUMAN	0.0490573	0.132959	-0.322535	-0.309482	0.00485671
Predicted	AAPK1_HUMAN	MYOD1_HUMAN	180.323	0.991362	3.50076	0.858266	60.539		AAPK1_HUMAN	0.0490573	0.132959	-0.322535	-0.309482	0.00485671		AAPK1_HUMAN	0.0490573	0.132959	-0.322535	-0.309482	0.00485671
Predicted	AAPK1_HUMAN	MYOM1_HUMAN	34.031	0.991362	0.960874	29.3719	1.21631		AAPK1_HUMAN	0.0490573	0.132959	-0.322535	-0.309482	0.00485671		AAPK1_HUMAN	0.0490573	0.132959	-0.322535	-0.309482	0.00485671
Predicted	AAPK1_HUMAN	MYOM2_HUMAN	34.031	0.991362	0.960874	29.3719	1.21631		AAPK1_HUMAN	0.0490573	0.132959	-0.322535	-0.309482	0.00485671		AAPK1_HUMAN	0.0490573	0.132959	-0.322535	-0.309482	0.00485671
Predicted	AAPK1_HUMAN	MYPT2_HUMAN	157.568	0.991362	0.960874	29.3719	5.63168		AAPK1_HUMAN	0.0490573	0.132959	-0.322535	-0.309482	0.00485671		AAPK1_HUMAN	0.0490573	0.132959	-0.322535	-0.309482	0.00485671
Predicted	AAPK1_HUMAN	NB5R1_HUMAN	49.4944	0.991362	0.960874	0.858266	60.539		AAPK1_HUMAN	0.0490573	0.132959	-0.322535	-0.309482	0.00485671		AAPK1_HUMAN	0.0490573	0.132959	-0.322535	-0.309482	0.00485671
Predicted	AAPK1_HUMAN	NBN_HUMAN	157.568	0.991362	0.960874	29.3719	5.63168		AAPK1_HUMAN	0.0490573	0.132959	-0.322535	-0.309482	0.00485671		AAPK1_HUMAN	0.0490573	0.132959	-0.322535	-0.309482	0.00485671
Predicted	AAPK1_HUMAN	NCALD_HUMAN	34.031	0.991362	0.960874	29.3719	1.21631		AAPK1_HUMAN	0.0490573	0.132959	-0.322535	-0.309482	0.00485671		AAPK1_HUMAN	0.0490573	0.132959	-0.322535	-0.309482	0.00485671
Predicted	AAPK1_HUMAN	NCAM2_HUMAN	34.031	0.991362	0.960874	29.3719	1.21631		AAPK1_HUMAN	0.0490573	0.132959	-0.322535	-0.309482	0.00485671		AAPK1_HUMAN	0.0490573	0.132959	-0.322535	-0.309482	0.00485671
Predicted	AAPK1_HUMAN	NCBP2_HUMAN	34.031	0.991362	0.960874	29.3719	1.21631		AAPK1_HUMAN	0.0490573	0.132959	-0.322535	-0.309482	0.00485671		AAPK1_HUMAN	0.0490573	0.132959	-0.322535	-0.309482	0.00485671
Predicted	AAPK1_HUMAN	NCOA1_HUMAN	49.4944	0.991362	0.960874	0.858266	60.539		AAPK1_HUMAN	0.0490573	0.132959	-0.322535	-0.309482	0.00485671		AAPK1_HUMAN	0.0490573	0.132959	-0.322535	-0.309482	0.00485671
Predicted	AAPK1_HUMAN	NCOR1_HUMAN	49.4944	0.991362	0.960874	0.858266	60.539		AAPK1_HUMAN	0.0490573	0.132959	-0.322535	-0.309482	0.00485671		AAPK1_HUMAN	0.0490573	0.132959	-0.322535	-0.309482	0.00485671
Predicted	AAPK1_HUMAN	NCS1_HUMAN	34.031	0.991362	0.960874	29.3719	1.21631		AAPK1_HUMAN	0.0490573	0.132959	-0.322535	-0.309482	0.00485671		AAPK1_HUMAN	0.0490573	0.132959	-0.322535	-0.309482	0.00485671
Predicted	AAPK1_HUMAN	NDF1_HUMAN	112.859	0.991362	0.960874	0.858266	138.044		AAPK1_HUMAN	0.0490573	0.132959	-0.322535	-0.309482	0.00485671		AAPK1_HUMAN	0.0490573	0.132959	-0.322535	-0.309482	0.00485671
Predicted	AAPK1_HUMAN	NECD_HUMAN	48.7887	0.991362	2.4259	0.858266	23.6369		AAPK1_HUMAN	0.0490573	0.132959	-0.322535	-0.309482	0.00485671		AAPK1_HUMAN	0.0490573	0.132959	-0.322535	-0.309482	0.00485671
Predicted	AAPK1_HUMAN	NEK2_HUMAN	2060.66	0.991362	2.99399	29.3719	23.6369		AAPK1_HUMAN	0.0490573	0.132959	-0.322535	-0.309482	0.00485671		AAPK1_HUMAN	0.0490573	0.132959	-0.322535	-0.309482	0.00485671
Predicted	AAPK1_HUMAN	NEK3_HUMAN	661.336	0.991362	0.960874	29.3719	23.6369		AAPK1_HUMAN	0.0490573	0.132959	-0.322535	-0.309482	0.00485671		AAPK1_HUMAN	0.0490573	0.132959	-0.322535	-0.309482	0.00485671
Predicted	AAPK1_HUMAN	NELFA_HUMAN	55.4297	0.991362	2.75611	0.858266	23.6369		AAPK1_HUMAN	0.0490573	0.132959	-0.322535	-0.309482	0.00485671		AAPK1_HUMAN	0.0490573	0.132959	-0.322535	-0.309482	0.00485671
Predicted	AAPK1_HUMAN	NELFE_HUMAN	661.336	0.991362	0.960874	29.3719	23.6369		AAPK1_HUMAN	0.0490573	0.132959	-0.322535	-0.309482	0.00485671		AAPK1_HUMAN	0.0490573	0.132959	-0.322535	-0.309482	0.00485671
Predicted	AAPK1_HUMAN	NF1_HUMAN	55.4297	0.991362	2.75611	0.858266	23.6369		AAPK1_HUMAN	0.0490573	0.132959	-0.322535	-0.309482	0.00485671		AAPK1_HUMAN	0.0490573	0.132959	-0.322535	-0.309482	0.00485671
Predicted	AAPK1_HUMAN	NFAT5_HUMAN	49.4944	0.991362	0.960874	0.858266	60.539		AAPK1_HUMAN	0.0490573	0.132959	-0.322535	-0.309482	0.00485671		AAPK1_HUMAN	0.0490573	0.132959	-0.322535	-0.309482	0.00485671
Predicted	AAPK1_HUMAN	NFIC_HUMAN	55.4297	0.991362	2.75611	0.858266	23.6369		AAPK1_HUMAN	0.0490573	0.132959	-0.322535	-0.309482	0.00485671		AAPK1_HUMAN	0.0490573	0.132959	-0.322535	-0.309482	0.00485671
Predicted	AAPK1_HUMAN	NFIL3_HUMAN	124.958	0.991362	2.4259	0.858266	60.539		AAPK1_HUMAN	0.0490573	0.132959	-0.322535	-0.309482	0.00485671		AAPK1_HUMAN	0.0490573	0.132959	-0.322535	-0.309482	0.00485671
Predicted	AAPK1_HUMAN	NFKB1_HUMAN	1693.81	0.991362	0.960874	29.3719	60.539		AAPK1_HUMAN	0.0490573	0.132959	-0.322535	-0.309482	0.00485671		AAPK1_HUMAN	0.0490573	0.132959	-0.322535	-0.309482	0.00485671
Predicted	AAPK1_HUMAN	NGAL_HUMAN	21.4808	0.991362	4.48288	0.858266	5.63168		AAPK1_HUMAN	0.0490573	0.132959	-0.322535	-0.309482	0.00485671		AAPK1_HUMAN	0.0490573	0.132959	-0.322535	-0.309482	0.00485671
Predicted	AAPK1_HUMAN	NKX25_HUMAN	180.323	0.991362	3.50076	0.858266	60.539		AAPK1_HUMAN	0.0490573	0.132959	-0.322535	-0.309482	0.00485671		AAPK1_HUMAN	0.0490573	0.132959	-0.322535	-0.309482	0.00485671
Predicted	AAPK1_HUMAN	NLK_HUMAN	8502.32	0.991362	0.960874	29.3719	303.883		AAPK1_HUMAN	0.0490573	0.132959	-0.322535	-0.309482	0.00485671		AAPK1_HUMAN	0.0490573	0.132959	-0.322535	-0.309482	0.00485671
Predicted	AAPK1_HUMAN	NOTC4_HUMAN	661.336	0.991362	0.960874	29.3719	23.6369		AAPK1_HUMAN	0.0490573	0.132959	-0.322535	-0.309482	0.00485671		AAPK1_HUMAN	0.0490573	0.132959	-0.322535	-0.309482	0.00485671
Predicted	AAPK1_HUMAN	NPAS1_HUMAN	124.613	0.991362	2.41922	0.858266	60.539		AAPK1_HUMAN	0.0490573	0.132959	-0.322535	-0.309482	0.00485671		AAPK1_HUMAN	0.0490573	0.132959	-0.322535	-0.309482	0.00485671
Predicted	AAPK1_HUMAN	NR0B1_HUMAN	112.859	0.991362	0.960874	0.858266	138.044		AAPK1_HUMAN	0.0490573	0.132959	-0.322535	-0.309482	0.00485671		AAPK1_HUMAN	0.0490573	0.132959	-0.322535	-0.309482	0.00485671
Predicted	AAPK1_HUMAN	NR1I2_HUMAN	49.4944	0.991362	0.960874	0.858266	60.539		AAPK1_HUMAN	0.0490573	0.132959	-0.322535	-0.309482	0.00485671		AAPK1_HUMAN	0.0490573	0.132959	-0.322535	-0.309482	0.00485671
Predicted	AAPK1_HUMAN	NR1I3_HUMAN	49.4944	0.991362	0.960874	0.858266	60.539		AAPK1_HUMAN	0.0490573	0.132959	-0.322535	-0.309482	0.00485671		AAPK1_HUMAN	0.0490573	0.132959	-0.322535	-0.309482	0.00485671
Predicted	AAPK1_HUMAN	NR4A3_HUMAN	49.4944	0.991362	0.960874	0.858266	60.539		AAPK1_HUMAN	0.0490573	0.132959	-0.322535	-0.309482	0.00485671		AAPK1_HUMAN	0.0490573	0.132959	-0.322535	-0.309482	0.00485671
Predicted	AAPK1_HUMAN	NRCAM_HUMAN	34.031	0.991362	0.960874	29.3719	1.21631		AAPK1_HUMAN	0.0490573	0.132959	-0.322535	-0.309482	0.00485671		AAPK1_HUMAN	0.0490573	0.132959	-0.322535	-0.309482	0.00485671
Predicted	AAPK1_HUMAN	NSDHL_HUMAN	1077.42	0.991362	9.17309	0.858266	138.044		AAPK1_HUMAN	0.0490573	0.132959	-0.322535	-0.309482	0.00485671		AAPK1_HUMAN	0.0490573	0.132959	-0.322535	-0.309482	0.00485671
Predicted	AAPK1_HUMAN	NUAK1_HUMAN	661.336	0.991362	0.960874	29.3719	23.6369		AAPK1_HUMAN	0.0490573	0.132959	-0.322535	-0.309482	0.00485671		AAPK1_HUMAN	0.0490573	0.132959	-0.322535	-0.309482	0.00485671
Predicted	AAPK1_HUMAN	OSBL3_HUMAN	34.031	0.991362	0.960874	29.3719	1.21631		AAPK1_HUMAN	0.0490573	0.132959	-0.322535	-0.309482	0.00485671		AAPK1_HUMAN	0.0490573	0.132959	-0.322535	-0.309482	0.00485671
Predicted	AAPK1_HUMAN	OSBP2_HUMAN	34.031	0.991362	0.960874	29.3719	1.21631		AAPK1_HUMAN	0.0490573	0.132959	-0.322535	-0.309482	0.00485671		AAPK1_HUMAN	0.0490573	0.132959	-0.322535	-0.309482	0.00485671
Predicted	AAPK1_HUMAN	OSGEP_HUMAN	34.031	0.991362	0.960874	29.3719	1.21631		AAPK1_HUMAN	0.0490573	0.132959	-0.322535	-0.309482	0.00485671		AAPK1_HUMAN	0.0490573	0.132959	-0.322535	-0.309482	0.00485671
Predicted	AAPK1_HUMAN	P4K2A_HUMAN	43.9549	0.991362	9.17309	0.858266	5.63168		AAPK1_HUMAN	0.0490573	0.132959	-0.322535	-0.309482	0.00485671		AAPK1_HUMAN	0.0490573	0.132959	-0.322535	-0.309482	0.00485671
Predicted	AAPK1_HUMAN	P63_HUMAN	48.6543	0.991362	2.41922	0.858266	23.6369		AAPK1_HUMAN	0.0490573	0.132959	-0.322535	-0.309482	0.00485671		AAPK1_HUMAN	0.0490573	0.132959	-0.322535	-0.309482	0.00485671
Predicted	AAPK1_HUMAN	PA21B_HUMAN	49.4944	0.991362	0.960874	0.858266	60.539		AAPK1_HUMAN	0.0490573	0.132959	-0.322535	-0.309482	0.00485671		AAPK1_HUMAN	0.0490573	0.132959	-0.322535	-0.309482	0.00485671
Predicted	AAPK1_HUMAN	PA2G6_HUMAN	34.031	0.991362	0.960874	29.3719	1.21631		AAPK1_HUMAN	0.0490573	0.132959	-0.322535	-0.309482	0.00485671		AAPK1_HUMAN	0.0490573	0.132959	-0.322535	-0.309482	0.00485671
Predicted	AAPK1_HUMAN	PABP4_HUMAN	85.6807	0.991362	2.41922	29.3719	1.21631		AAPK1_HUMAN	0.0490573	0.132959	-0.322535	-0.309482	0.00485671		AAPK1_HUMAN	0.0490573	0.132959	-0.322535	-0.309482	0.00485671
Predicted	AAPK1_HUMAN	PAK1_HUMAN	1876.78	0.991362	0.960874	83.3534	23.6369		AAPK1_HUMAN	0.0490573	0.132959	-0.322535	-0.309482	0.00485671		AAPK1_HUMAN	0.0490573	0.132959	-0.322535	-0.309482	0.00485671
Predicted	AAPK1_HUMAN	PAK2_HUMAN	10960.7	0.991362	0.960874	83.3534	138.044		AAPK1_HUMAN	0.0490573	0.132959	-0.322535	-0.309482	0.00485671		AAPK1_HUMAN	0.0490573	0.132959	-0.322535	-0.309482	0.00485671
Predicted	AAPK1_HUMAN	PAK3_HUMAN	4806.82	0.991362	0.960874	83.3534	60.539		AAPK1_HUMAN	0.0490573	0.132959	-0.322535	-0.309482	0.00485671		AAPK1_HUMAN	0.0490573	0.132959	-0.322535	-0.309482	0.00485671
Predicted	AAPK1_HUMAN	PAX6_HUMAN	49.4944	0.991362	0.960874	0.858266	60.539		AAPK1_HUMAN	0.0490573	0.132959	-0.322535	-0.309482	0.00485671		AAPK1_HUMAN	0.0490573	0.132959	-0.322535	-0.309482	0.00485671
Predicted	AAPK1_HUMAN	PAX9_HUMAN	48.6543	0.991362	2.41922	0.858266	23.6369		AAPK1_HUMAN	0.0490573	0.132959	-0.322535	-0.309482	0.00485671		AAPK1_HUMAN	0.0490573	0.132959	-0.322535	-0.309482	0.00485671
Predicted	AAPK1_HUMAN	PB1_HUMAN	124.958	0.991362	2.4259	0.858266	60.539		AAPK1_HUMAN	0.0490573	0.132959	-0.322535	-0.309482	0.00485671		AAPK1_HUMAN	0.0490573	0.132959	-0.322535	-0.309482	0.00485671
Predicted	AAPK1_HUMAN	PDE8A_HUMAN	70.4057	0.991362	3.50076	0.858266	23.6369		AAPK1_HUMAN	0.0490573	0.132959	-0.322535	-0.309482	0.00485671		AAPK1_HUMAN	0.0490573	0.132959	-0.322535	-0.309482	0.00485671
Predicted	AAPK1_HUMAN	PDGFB_HUMAN	90.1578	0.991362	4.48288	0.858266	23.6369		AAPK1_HUMAN	0.0490573	0.132959	-0.322535	-0.309482	0.00485671		AAPK1_HUMAN	0.0490573	0.132959	-0.322535	-0.309482	0.00485671
Predicted	AAPK1_HUMAN	PDIA2_HUMAN	43.9549	0.991362	9.17309	0.858266	5.63168		AAPK1_HUMAN	0.0490573	0.132959	-0.322535	-0.309482	0.00485671		AAPK1_HUMAN	0.0490573	0.132959	-0.322535	-0.309482	0.00485671
Predicted	AAPK1_HUMAN	PDK3_HUMAN	49.4944	0.991362	0.960874	0.858266	60.539		AAPK1_HUMAN	0.0490573	0.132959	-0.322535	-0.309482	0.00485671		AAPK1_HUMAN	0.0490573	0.132959	-0.322535	-0.309482	0.00485671
Predicted	AAPK1_HUMAN	PER3_HUMAN	112.859	0.991362	0.960874	0.858266	138.044		AAPK1_HUMAN	0.0490573	0.132959	-0.322535	-0.309482	0.00485671		AAPK1_HUMAN	0.0490573	0.132959	-0.322535	-0.309482	0.00485671
Predicted	AAPK1_HUMAN	PGFRA_HUMAN	5383.25	0.991362	2.75611	83.3534	23.6369		AAPK1_HUMAN	0.0490573	0.132959	-0.322535	-0.309482	0.00485671		AAPK1_HUMAN	0.0490573	0.132959	-0.322535	-0.309482	0.00485671
Predicted	AAPK1_HUMAN	PGFRB_HUMAN	4806.82	0.991362	0.960874	83.3534	60.539		AAPK1_HUMAN	0.0490573	0.132959	-0.322535	-0.309482	0.00485671		AAPK1_HUMAN	0.0490573	0.132959	-0.322535	-0.309482	0.00485671
Predicted	AAPK1_HUMAN	PGFRL_HUMAN	34.031	0.991362	0.960874	29.3719	1.21631		AAPK1_HUMAN	0.0490573	0.132959	-0.322535	-0.309482	0.00485671		AAPK1_HUMAN	0.0490573	0.132959	-0.322535	-0.309482	0.00485671
Predicted	AAPK1_HUMAN	PGH2_HUMAN	48.6543	0.991362	2.41922	0.858266	23.6369		AAPK1_HUMAN	0.0490573	0.132959	-0.322535	-0.309482	0.00485671		AAPK1_HUMAN	0.0490573	0.132959	-0.322535	-0.309482	0.00485671
Predicted	AAPK1_HUMAN	PHF1_HUMAN	180.323	0.991362	3.50076	0.858266	60.539		AAPK1_HUMAN	0.0490573	0.132959	-0.322535	-0.309482	0.00485671		AAPK1_HUMAN	0.0490573	0.132959	-0.322535	-0.309482	0.00485671
Predicted	AAPK1_HUMAN	PHF2_HUMAN	49.4944	0.991362	0.960874	0.858266	60.539		AAPK1_HUMAN	0.0490573	0.132959	-0.322535	-0.309482	0.00485671		AAPK1_HUMAN	0.0490573	0.132959	-0.322535	-0.309482	0.00485671
Predicted	AAPK1_HUMAN	PHKG1_HUMAN	661.336	0.991362	0.960874	29.3719	23.6369		AAPK1_HUMAN	0.0490573	0.132959	-0.322535	-0.309482	0.00485671		AAPK1_HUMAN	0.0490573	0.132959	-0.322535	-0.309482	0.00485671
Predicted	AAPK1_HUMAN	PHKG2_HUMAN	1669.66	0.991362	2.4259	29.3719	23.6369		AAPK1_HUMAN	0.0490573	0.132959	-0.322535	-0.309482	0.00485671		AAPK1_HUMAN	0.0490573	0.132959	-0.322535	-0.309482	0.00485671
Predicted	AAPK1_HUMAN	PHS_HUMAN	48.7887	0.991362	2.4259	0.858266	23.6369		AAPK1_HUMAN	0.0490573	0.132959	-0.322535	-0.309482	0.00485671		AAPK1_HUMAN	0.0490573	0.132959	-0.322535	-0.309482	0.00485671
Predicted	AAPK1_HUMAN	PHX2B_HUMAN	55.4297	0.991362	2.75611	0.858266	23.6369		AAPK1_HUMAN	0.0490573	0.132959	-0.322535	-0.309482	0.00485671		AAPK1_HUMAN	0.0490573	0.132959	-0.322535	-0.309482	0.00485671
Predicted	AAPK1_HUMAN	PI3R4_HUMAN	1693.81	0.991362	0.960874	29.3719	60.539		AAPK1_HUMAN	0.0490573	0.132959	-0.322535	-0.309482	0.00485671		AAPK1_HUMAN	0.0490573	0.132959	-0.322535	-0.309482	0.00485671
Predicted	AAPK1_HUMAN	PIM1_HUMAN	4858.44	0.991362	2.75611	29.3719	60.539		AAPK1_HUMAN	0.0490573	0.132959	-0.322535	-0.309482	0.00485671		AAPK1_HUMAN	0.0490573	0.132959	-0.322535	-0.309482	0.00485671
Predicted	AAPK1_HUMAN	PIM2_HUMAN	1693.81	0.991362	0.960874	29.3719	60.539		AAPK1_HUMAN	0.0490573	0.132959	-0.322535	-0.309482	0.00485671		AAPK1_HUMAN	0.0490573	0.132959	-0.322535	-0.309482	0.00485671
Predicted	AAPK1_HUMAN	PK3C3_HUMAN	49.4944	0.991362	0.960874	0.858266	60.539		AAPK1_HUMAN	0.0490573	0.132959	-0.322535	-0.309482	0.00485671		AAPK1_HUMAN	0.0490573	0.132959	-0.322535	-0.309482	0.00485671
Predicted	AAPK1_HUMAN	PK3CA_HUMAN	269.455	0.991362	2.29412	0.858266	138.044		AAPK1_HUMAN	0.0490573	0.132959	-0.322535	-0.309482	0.00485671		AAPK1_HUMAN	0.0490573	0.132959	-0.322535	-0.309482	0.00485671
Predicted	AAPK1_HUMAN	PK3CB_HUMAN	880.292	0.991362	2.41922	0.858266	427.659		AAPK1_HUMAN	0.0490573	0.132959	-0.322535	-0.309482	0.00485671		AAPK1_HUMAN	0.0490573	0.132959	-0.322535	-0.309482	0.00485671
Predicted	AAPK1_HUMAN	PK3CD_HUMAN	49.4944	0.991362	0.960874	0.858266	60.539		AAPK1_HUMAN	0.0490573	0.132959	-0.322535	-0.309482	0.00485671		AAPK1_HUMAN	0.0490573	0.132959	-0.322535	-0.309482	0.00485671
Predicted	AAPK1_HUMAN	PKN1_HUMAN	33956.2	0.991362	0.960874	83.3534	427.659		AAPK1_HUMAN	0.0490573	0.132959	-0.322535	-0.309482	0.00485671		AAPK1_HUMAN	0.0490573	0.132959	-0.322535	-0.309482	0.00485671
Predicted	AAPK1_HUMAN	PLAG1_HUMAN	48.7887	0.991362	2.4259	0.858266	23.6369		AAPK1_HUMAN	0.0490573	0.132959	-0.322535	-0.309482	0.00485671		AAPK1_HUMAN	0.0490573	0.132959	-0.322535	-0.309482	0.00485671
Predicted	AAPK1_HUMAN	PLAL1_HUMAN	49.4944	0.991362	0.960874	0.858266	60.539		AAPK1_HUMAN	0.0490573	0.132959	-0.322535	-0.309482	0.00485671		AAPK1_HUMAN	0.0490573	0.132959	-0.322535	-0.309482	0.00485671
Predicted	AAPK1_HUMAN	PLAL2_HUMAN	48.6543	0.991362	2.41922	0.858266	23.6369		AAPK1_HUMAN	0.0490573	0.132959	-0.322535	-0.309482	0.00485671		AAPK1_HUMAN	0.0490573	0.132959	-0.322535	-0.309482	0.00485671
Predicted	AAPK1_HUMAN	PLD1_HUMAN	34.031	0.991362	0.960874	29.3719	1.21631		AAPK1_HUMAN	0.0490573	0.132959	-0.322535	-0.309482	0.00485671		AAPK1_HUMAN	0.0490573	0.132959	-0.322535	-0.309482	0.00485671
Predicted	AAPK1_HUMAN	PLK4_HUMAN	1693.07	0.991362	2.45992	29.3719	23.6369		AAPK1_HUMAN	0.0490573	0.132959	-0.322535	-0.309482	0.00485671		AAPK1_HUMAN	0.0490573	0.132959	-0.322535	-0.309482	0.00485671
Predicted	AAPK1_HUMAN	PLPL6_HUMAN	34.031	0.991362	0.960874	29.3719	1.21631		AAPK1_HUMAN	0.0490573	0.132959	-0.322535	-0.309482	0.00485671		AAPK1_HUMAN	0.0490573	0.132959	-0.322535	-0.309482	0.00485671
Predicted	AAPK1_HUMAN	PLSL_HUMAN	97.6124	0.991362	2.75611	29.3719	1.21631		AAPK1_HUMAN	0.0490573	0.132959	-0.322535	-0.309482	0.00485671		AAPK1_HUMAN	0.0490573	0.132959	-0.322535	-0.309482	0.00485671
Predicted	AAPK1_HUMAN	PP1RA_HUMAN	43.9549	0.991362	9.17309	0.858266	5.63168		AAPK1_HUMAN	0.0490573	0.132959	-0.322535	-0.309482	0.00485671		AAPK1_HUMAN	0.0490573	0.132959	-0.322535	-0.309482	0.00485671
Predicted	AAPK1_HUMAN	PPARA_HUMAN	121.261	0.991362	2.35414	0.858266	60.539		AAPK1_HUMAN	0.0490573	0.132959	-0.322535	-0.309482	0.00485671		AAPK1_HUMAN	0.0490573	0.132959	-0.322535	-0.309482	0.00485671
Predicted	AAPK1_HUMAN	PPE1_HUMAN	123.985	0.991362	3.50076	29.3719	1.21631		AAPK1_HUMAN	0.0490573	0.132959	-0.322535	-0.309482	0.00485671		AAPK1_HUMAN	0.0490573	0.132959	-0.322535	-0.309482	0.00485671
Predicted	AAPK1_HUMAN	PPIE_HUMAN	157.568	0.991362	0.960874	29.3719	5.63168		AAPK1_HUMAN	0.0490573	0.132959	-0.322535	-0.309482	0.00485671		AAPK1_HUMAN	0.0490573	0.132959	-0.322535	-0.309482	0.00485671
Predicted	AAPK1_HUMAN	PPLA_HUMAN	34.031	0.991362	0.960874	29.3719	1.21631		AAPK1_HUMAN	0.0490573	0.132959	-0.322535	-0.309482	0.00485671		AAPK1_HUMAN	0.0490573	0.132959	-0.322535	-0.309482	0.00485671
Predicted	AAPK1_HUMAN	PPM1A_HUMAN	112.859	0.991362	0.960874	0.858266	138.044		AAPK1_HUMAN	0.0490573	0.132959	-0.322535	-0.309482	0.00485671		AAPK1_HUMAN	0.0490573	0.132959	-0.322535	-0.309482	0.00485671
Predicted	AAPK1_HUMAN	PPRC1_HUMAN	661.336	0.991362	0.960874	29.3719	23.6369		AAPK1_HUMAN	0.0490573	0.132959	-0.322535	-0.309482	0.00485671		AAPK1_HUMAN	0.0490573	0.132959	-0.322535	-0.309482	0.00485671
Predicted	AAPK1_HUMAN	PRAME_HUMAN	180.323	0.991362	3.50076	0.858266	60.539		AAPK1_HUMAN	0.0490573	0.132959	-0.322535	-0.309482	0.00485671		AAPK1_HUMAN	0.0490573	0.132959	-0.322535	-0.309482	0.00485671
Predicted	AAPK1_HUMAN	PRD10_HUMAN	55.4297	0.991362	2.75611	0.858266	23.6369		AAPK1_HUMAN	0.0490573	0.132959	-0.322535	-0.309482	0.00485671		AAPK1_HUMAN	0.0490573	0.132959	-0.322535	-0.309482	0.00485671
Predicted	AAPK1_HUMAN	PRP4B_HUMAN	661.336	0.991362	0.960874	29.3719	23.6369		AAPK1_HUMAN	0.0490573	0.132959	-0.322535	-0.309482	0.00485671		AAPK1_HUMAN	0.0490573	0.132959	-0.322535	-0.309482	0.00485671
Predicted	AAPK1_HUMAN	PSD10_HUMAN	157.568	0.991362	0.960874	29.3719	5.63168		AAPK1_HUMAN	0.0490573	0.132959	-0.322535	-0.309482	0.00485671		AAPK1_HUMAN	0.0490573	0.132959	-0.322535	-0.309482	0.00485671
Predicted	AAPK1_HUMAN	PSN2_HUMAN	70.4057	0.991362	3.50076	0.858266	23.6369		AAPK1_HUMAN	0.0490573	0.132959	-0.322535	-0.309482	0.00485671		AAPK1_HUMAN	0.0490573	0.132959	-0.322535	-0.309482	0.00485671
Predicted	AAPK1_HUMAN	PUF60_HUMAN	661.336	0.991362	0.960874	29.3719	23.6369		AAPK1_HUMAN	0.0490573	0.132959	-0.322535	-0.309482	0.00485671		AAPK1_HUMAN	0.0490573	0.132959	-0.322535	-0.309482	0.00485671
Predicted	AAPK1_HUMAN	PYC_HUMAN	21.4808	0.991362	4.48288	0.858266	5.63168		AAPK1_HUMAN	0.0490573	0.132959	-0.322535	-0.309482	0.00485671		AAPK1_HUMAN	0.0490573	0.132959	-0.322535	-0.309482	0.00485671
Predicted	AAPK1_HUMAN	RAB14_HUMAN	34.031	0.991362	0.960874	29.3719	1.21631		AAPK1_HUMAN	0.0490573	0.132959	-0.322535	-0.309482	0.00485671		AAPK1_HUMAN	0.0490573	0.132959	-0.322535	-0.309482	0.00485671
Predicted	AAPK1_HUMAN	RAB1B_HUMAN	106.037	0.991362	2.99399	29.3719	1.21631		AAPK1_HUMAN	0.0490573	0.132959	-0.322535	-0.309482	0.00485671		AAPK1_HUMAN	0.0490573	0.132959	-0.322535	-0.309482	0.00485671
Predicted	AAPK1_HUMAN	RAB20_HUMAN	34.031	0.991362	0.960874	29.3719	1.21631		AAPK1_HUMAN	0.0490573	0.132959	-0.322535	-0.309482	0.00485671		AAPK1_HUMAN	0.0490573	0.132959	-0.322535	-0.309482	0.00485671
Predicted	AAPK1_HUMAN	RAB2A_HUMAN	34.031	0.991362	0.960874	29.3719	1.21631		AAPK1_HUMAN	0.0490573	0.132959	-0.322535	-0.309482	0.00485671		AAPK1_HUMAN	0.0490573	0.132959	-0.322535	-0.309482	0.00485671
Predicted	AAPK1_HUMAN	RAB31_HUMAN	123.985	0.991362	3.50076	29.3719	1.21631		AAPK1_HUMAN	0.0490573	0.132959	-0.322535	-0.309482	0.00485671		AAPK1_HUMAN	0.0490573	0.132959	-0.322535	-0.309482	0.00485671
Predicted	AAPK1_HUMAN	RAB35_HUMAN	34.031	0.991362	0.960874	29.3719	1.21631		AAPK1_HUMAN	0.0490573	0.132959	-0.322535	-0.309482	0.00485671		AAPK1_HUMAN	0.0490573	0.132959	-0.322535	-0.309482	0.00485671
Predicted	AAPK1_HUMAN	RAB36_HUMAN	34.031	0.991362	0.960874	29.3719	1.21631		AAPK1_HUMAN	0.0490573	0.132959	-0.322535	-0.309482	0.00485671		AAPK1_HUMAN	0.0490573	0.132959	-0.322535	-0.309482	0.00485671
Predicted	AAPK1_HUMAN	RAB3A_HUMAN	106.037	0.991362	2.99399	29.3719	1.21631		AAPK1_HUMAN	0.0490573	0.132959	-0.322535	-0.309482	0.00485671		AAPK1_HUMAN	0.0490573	0.132959	-0.322535	-0.309482	0.00485671
Predicted	AAPK1_HUMAN	RAB4A_HUMAN	34.031	0.991362	0.960874	29.3719	1.21631		AAPK1_HUMAN	0.0490573	0.132959	-0.322535	-0.309482	0.00485671		AAPK1_HUMAN	0.0490573	0.132959	-0.322535	-0.309482	0.00485671
Predicted	AAPK1_HUMAN	RAB5B_HUMAN	34.031	0.991362	0.960874	29.3719	1.21631		AAPK1_HUMAN	0.0490573	0.132959	-0.322535	-0.309482	0.00485671		AAPK1_HUMAN	0.0490573	0.132959	-0.322535	-0.309482	0.00485671
Predicted	AAPK1_HUMAN	RAB5C_HUMAN	34.031	0.991362	0.960874	29.3719	1.21631		AAPK1_HUMAN	0.0490573	0.132959	-0.322535	-0.309482	0.00485671		AAPK1_HUMAN	0.0490573	0.132959	-0.322535	-0.309482	0.00485671
Predicted	AAPK1_HUMAN	RAB6B_HUMAN	34.031	0.991362	0.960874	29.3719	1.21631		AAPK1_HUMAN	0.0490573	0.132959	-0.322535	-0.309482	0.00485671		AAPK1_HUMAN	0.0490573	0.132959	-0.322535	-0.309482	0.00485671
Predicted	AAPK1_HUMAN	RAC2_HUMAN	157.568	0.991362	0.960874	29.3719	5.63168		AAPK1_HUMAN	0.0490573	0.132959	-0.322535	-0.309482	0.00485671		AAPK1_HUMAN	0.0490573	0.132959	-0.322535	-0.309482	0.00485671
Predicted	AAPK1_HUMAN	RAD_HUMAN	6929.22	0.991362	42.2554	29.3719	5.63168		AAPK1_HUMAN	0.0490573	0.132959	-0.322535	-0.309482	0.00485671		AAPK1_HUMAN	0.0490573	0.132959	-0.322535	-0.309482	0.00485671
Predicted	AAPK1_HUMAN	RALA_HUMAN	451.959	0.991362	2.75611	29.3719	5.63168		AAPK1_HUMAN	0.0490573	0.132959	-0.322535	-0.309482	0.00485671		AAPK1_HUMAN	0.0490573	0.132959	-0.322535	-0.309482	0.00485671
Predicted	AAPK1_HUMAN	RALB_HUMAN	157.568	0.991362	0.960874	29.3719	5.63168		AAPK1_HUMAN	0.0490573	0.132959	-0.322535	-0.309482	0.00485671		AAPK1_HUMAN	0.0490573	0.132959	-0.322535	-0.309482	0.00485671
Predicted	AAPK1_HUMAN	RAN_HUMAN	490.967	0.991362	2.99399	29.3719	5.63168		AAPK1_HUMAN	0.0490573	0.132959	-0.322535	-0.309482	0.00485671		AAPK1_HUMAN	0.0490573	0.132959	-0.322535	-0.309482	0.00485671
Predicted	AAPK1_HUMAN	RAP1A_HUMAN	157.568	0.991362	0.960874	29.3719	5.63168		AAPK1_HUMAN	0.0490573	0.132959	-0.322535	-0.309482	0.00485671		AAPK1_HUMAN	0.0490573	0.132959	-0.322535	-0.309482	0.00485671
Predicted	AAPK1_HUMAN	RASF1_HUMAN	661.336	0.991362	0.960874	29.3719	23.6369		AAPK1_HUMAN	0.0490573	0.132959	-0.322535	-0.309482	0.00485671		AAPK1_HUMAN	0.0490573	0.132959	-0.322535	-0.309482	0.00485671
Predicted	AAPK1_HUMAN	RASF7_HUMAN	295.308	0.991362	14.6835	0.858266	23.6369		AAPK1_HUMAN	0.0490573	0.132959	-0.322535	-0.309482	0.00485671		AAPK1_HUMAN	0.0490573	0.132959	-0.322535	-0.309482	0.00485671
Predicted	AAPK1_HUMAN	RASK_HUMAN	1620.27	0.991362	2.35414	29.3719	23.6369		AAPK1_HUMAN	0.0490573	0.132959	-0.322535	-0.309482	0.00485671		AAPK1_HUMAN	0.0490573	0.132959	-0.322535	-0.309482	0.00485671
Predicted	AAPK1_HUMAN	RB11A_HUMAN	34.031	0.991362	0.960874	29.3719	1.21631		AAPK1_HUMAN	0.0490573	0.132959	-0.322535	-0.309482	0.00485671		AAPK1_HUMAN	0.0490573	0.132959	-0.322535	-0.309482	0.00485671
Predicted	AAPK1_HUMAN	RB11B_HUMAN	34.031	0.991362	0.960874	29.3719	1.21631		AAPK1_HUMAN	0.0490573	0.132959	-0.322535	-0.309482	0.00485671		AAPK1_HUMAN	0.0490573	0.132959	-0.322535	-0.309482	0.00485671
Predicted	AAPK1_HUMAN	RB27A_HUMAN	34.031	0.991362	0.960874	29.3719	1.21631		AAPK1_HUMAN	0.0490573	0.132959	-0.322535	-0.309482	0.00485671		AAPK1_HUMAN	0.0490573	0.132959	-0.322535	-0.309482	0.00485671
Predicted	AAPK1_HUMAN	RB33A_HUMAN	34.031	0.991362	0.960874	29.3719	1.21631		AAPK1_HUMAN	0.0490573	0.132959	-0.322535	-0.309482	0.00485671		AAPK1_HUMAN	0.0490573	0.132959	-0.322535	-0.309482	0.00485671
Predicted	AAPK1_HUMAN	RB40B_HUMAN	34.031	0.991362	0.960874	29.3719	1.21631		AAPK1_HUMAN	0.0490573	0.132959	-0.322535	-0.309482	0.00485671		AAPK1_HUMAN	0.0490573	0.132959	-0.322535	-0.309482	0.00485671
Predicted	AAPK1_HUMAN	RBCC1_HUMAN	112.859	0.991362	0.960874	0.858266	138.044		AAPK1_HUMAN	0.0490573	0.132959	-0.322535	-0.309482	0.00485671		AAPK1_HUMAN	0.0490573	0.132959	-0.322535	-0.309482	0.00485671
Predicted	AAPK1_HUMAN	RBL2_HUMAN	49.4944	0.991362	0.960874	0.858266	60.539		AAPK1_HUMAN	0.0490573	0.132959	-0.322535	-0.309482	0.00485671		AAPK1_HUMAN	0.0490573	0.132959	-0.322535	-0.309482	0.00485671
Predicted	AAPK1_HUMAN	RBL2B_HUMAN	34.031	0.991362	0.960874	29.3719	1.21631		AAPK1_HUMAN	0.0490573	0.132959	-0.322535	-0.309482	0.00485671		AAPK1_HUMAN	0.0490573	0.132959	-0.322535	-0.309482	0.00485671
Predicted	AAPK1_HUMAN	RBM14_HUMAN	661.336	0.991362	0.960874	29.3719	23.6369		AAPK1_HUMAN	0.0490573	0.132959	-0.322535	-0.309482	0.00485671		AAPK1_HUMAN	0.0490573	0.132959	-0.322535	-0.309482	0.00485671
Predicted	AAPK1_HUMAN	RBM38_HUMAN	735.122	0.991362	4.48288	29.3719	5.63168		AAPK1_HUMAN	0.0490573	0.132959	-0.322535	-0.309482	0.00485671		AAPK1_HUMAN	0.0490573	0.132959	-0.322535	-0.309482	0.00485671
Predicted	AAPK1_HUMAN	RBM4_HUMAN	34.031	0.991362	0.960874	29.3719	1.21631		AAPK1_HUMAN	0.0490573	0.132959	-0.322535	-0.309482	0.00485671		AAPK1_HUMAN	0.0490573	0.132959	-0.322535	-0.309482	0.00485671
Predicted	AAPK1_HUMAN	RBM4B_HUMAN	34.031	0.991362	0.960874	29.3719	1.21631		AAPK1_HUMAN	0.0490573	0.132959	-0.322535	-0.309482	0.00485671		AAPK1_HUMAN	0.0490573	0.132959	-0.322535	-0.309482	0.00485671
Predicted	AAPK1_HUMAN	RBPMS_HUMAN	661.336	0.991362	0.960874	29.3719	23.6369		AAPK1_HUMAN	0.0490573	0.132959	-0.322535	-0.309482	0.00485671		AAPK1_HUMAN	0.0490573	0.132959	-0.322535	-0.309482	0.00485671
Predicted	AAPK1_HUMAN	RBY1A_HUMAN	34.031	0.991362	0.960874	29.3719	1.21631		AAPK1_HUMAN	0.0490573	0.132959	-0.322535	-0.309482	0.00485671		AAPK1_HUMAN	0.0490573	0.132959	-0.322535	-0.309482	0.00485671
Predicted	AAPK1_HUMAN	RD23B_HUMAN	34.031	0.991362	0.960874	29.3719	1.21631		AAPK1_HUMAN	0.0490573	0.132959	-0.322535	-0.309482	0.00485671		AAPK1_HUMAN	0.0490573	0.132959	-0.322535	-0.309482	0.00485671
Predicted	AAPK1_HUMAN	REM1_HUMAN	397.81	0.991362	2.4259	29.3719	5.63168		AAPK1_HUMAN	0.0490573	0.132959	-0.322535	-0.309482	0.00485671		AAPK1_HUMAN	0.0490573	0.132959	-0.322535	-0.309482	0.00485671
Predicted	AAPK1_HUMAN	REQU_HUMAN	55.4297	0.991362	2.75611	0.858266	23.6369		AAPK1_HUMAN	0.0490573	0.132959	-0.322535	-0.309482	0.00485671		AAPK1_HUMAN	0.0490573	0.132959	-0.322535	-0.309482	0.00485671
Predicted	AAPK1_HUMAN	RFXK_HUMAN	1896.94	0.991362	2.75611	29.3719	23.6369		AAPK1_HUMAN	0.0490573	0.132959	-0.322535	-0.309482	0.00485671		AAPK1_HUMAN	0.0490573	0.132959	-0.322535	-0.309482	0.00485671
Predicted	AAPK1_HUMAN	RGPS1_HUMAN	34.031	0.991362	0.960874	29.3719	1.21631		AAPK1_HUMAN	0.0490573	0.132959	-0.322535	-0.309482	0.00485671		AAPK1_HUMAN	0.0490573	0.132959	-0.322535	-0.309482	0.00485671
Predicted	AAPK1_HUMAN	RHBT2_HUMAN	34.031	0.991362	0.960874	29.3719	1.21631		AAPK1_HUMAN	0.0490573	0.132959	-0.322535	-0.309482	0.00485671		AAPK1_HUMAN	0.0490573	0.132959	-0.322535	-0.309482	0.00485671
Predicted	AAPK1_HUMAN	RHES_HUMAN	157.568	0.991362	0.960874	29.3719	5.63168		AAPK1_HUMAN	0.0490573	0.132959	-0.322535	-0.309482	0.00485671		AAPK1_HUMAN	0.0490573	0.132959	-0.322535	-0.309482	0.00485671
Predicted	AAPK1_HUMAN	RHG22_HUMAN	1693.81	0.991362	0.960874	29.3719	60.539		AAPK1_HUMAN	0.0490573	0.132959	-0.322535	-0.309482	0.00485671		AAPK1_HUMAN	0.0490573	0.132959	-0.322535	-0.309482	0.00485671
Predicted	AAPK1_HUMAN	RHG24_HUMAN	157.568	0.991362	0.960874	29.3719	5.63168		AAPK1_HUMAN	0.0490573	0.132959	-0.322535	-0.309482	0.00485671		AAPK1_HUMAN	0.0490573	0.132959	-0.322535	-0.309482	0.00485671
Predicted	AAPK1_HUMAN	RHG25_HUMAN	157.568	0.991362	0.960874	29.3719	5.63168		AAPK1_HUMAN	0.0490573	0.132959	-0.322535	-0.309482	0.00485671		AAPK1_HUMAN	0.0490573	0.132959	-0.322535	-0.309482	0.00485671
Predicted	AAPK1_HUMAN	RHG35_HUMAN	1693.81	0.991362	0.960874	29.3719	60.539		AAPK1_HUMAN	0.0490573	0.132959	-0.322535	-0.309482	0.00485671		AAPK1_HUMAN	0.0490573	0.132959	-0.322535	-0.309482	0.00485671
Predicted	AAPK1_HUMAN	RHOA_HUMAN	34.031	0.991362	0.960874	29.3719	1.21631		AAPK1_HUMAN	0.0490573	0.132959	-0.322535	-0.309482	0.00485671		AAPK1_HUMAN	0.0490573	0.132959	-0.322535	-0.309482	0.00485671
Predicted	AAPK1_HUMAN	RHOB_HUMAN	34.031	0.991362	0.960874	29.3719	1.21631		AAPK1_HUMAN	0.0490573	0.132959	-0.322535	-0.309482	0.00485671		AAPK1_HUMAN	0.0490573	0.132959	-0.322535	-0.309482	0.00485671
Predicted	AAPK1_HUMAN	RHOG_HUMAN	34.031	0.991362	0.960874	29.3719	1.21631		AAPK1_HUMAN	0.0490573	0.132959	-0.322535	-0.309482	0.00485671		AAPK1_HUMAN	0.0490573	0.132959	-0.322535	-0.309482	0.00485671
Predicted	AAPK1_HUMAN	RHOH_HUMAN	157.568	0.991362	0.960874	29.3719	5.63168		AAPK1_HUMAN	0.0490573	0.132959	-0.322535	-0.309482	0.00485671		AAPK1_HUMAN	0.0490573	0.132959	-0.322535	-0.309482	0.00485671
Predicted	AAPK1_HUMAN	RIN1_HUMAN	21.4808	0.991362	4.48288	0.858266	5.63168		AAPK1_HUMAN	0.0490573	0.132959	-0.322535	-0.309482	0.00485671		AAPK1_HUMAN	0.0490573	0.132959	-0.322535	-0.309482	0.00485671
Predicted	AAPK1_HUMAN	RIT1_HUMAN	157.568	0.991362	0.960874	29.3719	5.63168		AAPK1_HUMAN	0.0490573	0.132959	-0.322535	-0.309482	0.00485671		AAPK1_HUMAN	0.0490573	0.132959	-0.322535	-0.309482	0.00485671
Predicted	AAPK1_HUMAN	RMXL1_HUMAN	34.031	0.991362	0.960874	29.3719	1.21631		AAPK1_HUMAN	0.0490573	0.132959	-0.322535	-0.309482	0.00485671		AAPK1_HUMAN	0.0490573	0.132959	-0.322535	-0.309482	0.00485671
Predicted	AAPK1_HUMAN	RND1_HUMAN	83.3759	0.991362	2.35414	29.3719	1.21631		AAPK1_HUMAN	0.0490573	0.132959	-0.322535	-0.309482	0.00485671		AAPK1_HUMAN	0.0490573	0.132959	-0.322535	-0.309482	0.00485671
Predicted	AAPK1_HUMAN	ROA1_HUMAN	34.031	0.991362	0.960874	29.3719	1.21631		AAPK1_HUMAN	0.0490573	0.132959	-0.322535	-0.309482	0.00485671		AAPK1_HUMAN	0.0490573	0.132959	-0.322535	-0.309482	0.00485671
Predicted	AAPK1_HUMAN	ROA2_HUMAN	34.031	0.991362	0.960874	29.3719	1.21631		AAPK1_HUMAN	0.0490573	0.132959	-0.322535	-0.309482	0.00485671		AAPK1_HUMAN	0.0490573	0.132959	-0.322535	-0.309482	0.00485671
Predicted	AAPK1_HUMAN	ROAA_HUMAN	34.031	0.991362	0.960874	29.3719	1.21631		AAPK1_HUMAN	0.0490573	0.132959	-0.322535	-0.309482	0.00485671		AAPK1_HUMAN	0.0490573	0.132959	-0.322535	-0.309482	0.00485671
Predicted	AAPK1_HUMAN	ROR2_HUMAN	12135.7	0.991362	2.4259	83.3534	60.539		AAPK1_HUMAN	0.0490573	0.132959	-0.322535	-0.309482	0.00485671		AAPK1_HUMAN	0.0490573	0.132959	-0.322535	-0.309482	0.00485671
Predicted	AAPK1_HUMAN	ROS1_HUMAN	661.336	0.991362	0.960874	29.3719	23.6369		AAPK1_HUMAN	0.0490573	0.132959	-0.322535	-0.309482	0.00485671		AAPK1_HUMAN	0.0490573	0.132959	-0.322535	-0.309482	0.00485671
Predicted	AAPK1_HUMAN	RPAB1_HUMAN	47.3455	0.991362	2.35414	0.858266	23.6369		AAPK1_HUMAN	0.0490573	0.132959	-0.322535	-0.309482	0.00485671		AAPK1_HUMAN	0.0490573	0.132959	-0.322535	-0.309482	0.00485671
Predicted	AAPK1_HUMAN	RPB1_HUMAN	49.4944	0.991362	0.960874	0.858266	60.539		AAPK1_HUMAN	0.0490573	0.132959	-0.322535	-0.309482	0.00485671		AAPK1_HUMAN	0.0490573	0.132959	-0.322535	-0.309482	0.00485671
Predicted	AAPK1_HUMAN	RPB7_HUMAN	661.336	0.991362	0.960874	29.3719	23.6369		AAPK1_HUMAN	0.0490573	0.132959	-0.322535	-0.309482	0.00485671		AAPK1_HUMAN	0.0490573	0.132959	-0.322535	-0.309482	0.00485671
Predicted	AAPK1_HUMAN	RPC9_HUMAN	48.7887	0.991362	2.4259	0.858266	23.6369		AAPK1_HUMAN	0.0490573	0.132959	-0.322535	-0.309482	0.00485671		AAPK1_HUMAN	0.0490573	0.132959	-0.322535	-0.309482	0.00485671
Predicted	AAPK1_HUMAN	RPGF2_HUMAN	157.568	0.991362	0.960874	29.3719	5.63168		AAPK1_HUMAN	0.0490573	0.132959	-0.322535	-0.309482	0.00485671		AAPK1_HUMAN	0.0490573	0.132959	-0.322535	-0.309482	0.00485671
Predicted	AAPK1_HUMAN	RSLAA_HUMAN	396.714	0.991362	2.41922	29.3719	5.63168		AAPK1_HUMAN	0.0490573	0.132959	-0.322535	-0.309482	0.00485671		AAPK1_HUMAN	0.0490573	0.132959	-0.322535	-0.309482	0.00485671
Predicted	AAPK1_HUMAN	RU17_HUMAN	34.031	0.991362	0.960874	29.3719	1.21631		AAPK1_HUMAN	0.0490573	0.132959	-0.322535	-0.309482	0.00485671		AAPK1_HUMAN	0.0490573	0.132959	-0.322535	-0.309482	0.00485671
Predicted	AAPK1_HUMAN	RU2B_HUMAN	34.031	0.991362	0.960874	29.3719	1.21631		AAPK1_HUMAN	0.0490573	0.132959	-0.322535	-0.309482	0.00485671		AAPK1_HUMAN	0.0490573	0.132959	-0.322535	-0.309482	0.00485671
Predicted	AAPK1_HUMAN	RUNX3_HUMAN	124.958	0.991362	2.4259	0.858266	60.539		AAPK1_HUMAN	0.0490573	0.132959	-0.322535	-0.309482	0.00485671		AAPK1_HUMAN	0.0490573	0.132959	-0.322535	-0.309482	0.00485671
Predicted	AAPK1_HUMAN	RUVB1_HUMAN	154.22	0.991362	2.99399	0.858266	60.539		AAPK1_HUMAN	0.0490573	0.132959	-0.322535	-0.309482	0.00485671		AAPK1_HUMAN	0.0490573	0.132959	-0.322535	-0.309482	0.00485671
Predicted	AAPK1_HUMAN	RXRG_HUMAN	70.4057	0.991362	3.50076	0.858266	23.6369		AAPK1_HUMAN	0.0490573	0.132959	-0.322535	-0.309482	0.00485671		AAPK1_HUMAN	0.0490573	0.132959	-0.322535	-0.309482	0.00485671
Predicted	AAPK1_HUMAN	S10A1_HUMAN	34.031	0.991362	0.960874	29.3719	1.21631		AAPK1_HUMAN	0.0490573	0.132959	-0.322535	-0.309482	0.00485671		AAPK1_HUMAN	0.0490573	0.132959	-0.322535	-0.309482	0.00485671
Predicted	AAPK1_HUMAN	S10AB_HUMAN	157.568	0.991362	0.960874	29.3719	5.63168		AAPK1_HUMAN	0.0490573	0.132959	-0.322535	-0.309482	0.00485671		AAPK1_HUMAN	0.0490573	0.132959	-0.322535	-0.309482	0.00485671
Predicted	AAPK1_HUMAN	SART3_HUMAN	34.031	0.991362	0.960874	29.3719	1.21631		AAPK1_HUMAN	0.0490573	0.132959	-0.322535	-0.309482	0.00485671		AAPK1_HUMAN	0.0490573	0.132959	-0.322535	-0.309482	0.00485671
Predicted	AAPK1_HUMAN	SATB1_HUMAN	49.4944	0.991362	0.960874	0.858266	60.539		AAPK1_HUMAN	0.0490573	0.132959	-0.322535	-0.309482	0.00485671		AAPK1_HUMAN	0.0490573	0.132959	-0.322535	-0.309482	0.00485671
Predicted	AAPK1_HUMAN	SDF1_HUMAN	49.4944	0.991362	0.960874	0.858266	60.539		AAPK1_HUMAN	0.0490573	0.132959	-0.322535	-0.309482	0.00485671		AAPK1_HUMAN	0.0490573	0.132959	-0.322535	-0.309482	0.00485671
Predicted	AAPK1_HUMAN	SEM3C_HUMAN	83.3759	0.991362	2.35414	29.3719	1.21631		AAPK1_HUMAN	0.0490573	0.132959	-0.322535	-0.309482	0.00485671		AAPK1_HUMAN	0.0490573	0.132959	-0.322535	-0.309482	0.00485671
Predicted	AAPK1_HUMAN	SETB1_HUMAN	49.4944	0.991362	0.960874	0.858266	60.539		AAPK1_HUMAN	0.0490573	0.132959	-0.322535	-0.309482	0.00485671		AAPK1_HUMAN	0.0490573	0.132959	-0.322535	-0.309482	0.00485671
Predicted	AAPK1_HUMAN	SGK1_HUMAN	4806.82	0.991362	0.960874	83.3534	60.539		AAPK1_HUMAN	0.0490573	0.132959	-0.322535	-0.309482	0.00485671		AAPK1_HUMAN	0.0490573	0.132959	-0.322535	-0.309482	0.00485671
Predicted	AAPK1_HUMAN	SH2B2_HUMAN	661.336	0.991362	0.960874	29.3719	23.6369		AAPK1_HUMAN	0.0490573	0.132959	-0.322535	-0.309482	0.00485671		AAPK1_HUMAN	0.0490573	0.132959	-0.322535	-0.309482	0.00485671
Predicted	AAPK1_HUMAN	SHC1_HUMAN	49.4944	0.991362	0.960874	0.858266	60.539		AAPK1_HUMAN	0.0490573	0.132959	-0.322535	-0.309482	0.00485671		AAPK1_HUMAN	0.0490573	0.132959	-0.322535	-0.309482	0.00485671
Predicted	AAPK1_HUMAN	SIGL6_HUMAN	34.031	0.991362	0.960874	29.3719	1.21631		AAPK1_HUMAN	0.0490573	0.132959	-0.322535	-0.309482	0.00485671		AAPK1_HUMAN	0.0490573	0.132959	-0.322535	-0.309482	0.00485671
Predicted	AAPK1_HUMAN	SIK1_HUMAN	661.336	0.991362	0.960874	29.3719	23.6369		AAPK1_HUMAN	0.0490573	0.132959	-0.322535	-0.309482	0.00485671		AAPK1_HUMAN	0.0490573	0.132959	-0.322535	-0.309482	0.00485671
Predicted	AAPK1_HUMAN	SKAP1_HUMAN	34.031	0.991362	0.960874	29.3719	1.21631		AAPK1_HUMAN	0.0490573	0.132959	-0.322535	-0.309482	0.00485671		AAPK1_HUMAN	0.0490573	0.132959	-0.322535	-0.309482	0.00485671
Predicted	AAPK1_HUMAN	SLK_HUMAN	661.336	0.991362	0.960874	29.3719	23.6369		AAPK1_HUMAN	0.0490573	0.132959	-0.322535	-0.309482	0.00485671		AAPK1_HUMAN	0.0490573	0.132959	-0.322535	-0.309482	0.00485671
Predicted	AAPK1_HUMAN	SMAD4_HUMAN	180.323	0.991362	3.50076	0.858266	60.539		AAPK1_HUMAN	0.0490573	0.132959	-0.322535	-0.309482	0.00485671		AAPK1_HUMAN	0.0490573	0.132959	-0.322535	-0.309482	0.00485671
Predicted	AAPK1_HUMAN	SMAD6_HUMAN	121.261	0.991362	2.35414	0.858266	60.539		AAPK1_HUMAN	0.0490573	0.132959	-0.322535	-0.309482	0.00485671		AAPK1_HUMAN	0.0490573	0.132959	-0.322535	-0.309482	0.00485671
Predicted	AAPK1_HUMAN	SMRD3_HUMAN	49.4944	0.991362	0.960874	0.858266	60.539		AAPK1_HUMAN	0.0490573	0.132959	-0.322535	-0.309482	0.00485671		AAPK1_HUMAN	0.0490573	0.132959	-0.322535	-0.309482	0.00485671
Predicted	AAPK1_HUMAN	SMYD2_HUMAN	126.71	0.991362	2.45992	0.858266	60.539		AAPK1_HUMAN	0.0490573	0.132959	-0.322535	-0.309482	0.00485671		AAPK1_HUMAN	0.0490573	0.132959	-0.322535	-0.309482	0.00485671
Predicted	AAPK1_HUMAN	SNAI2_HUMAN	49.4944	0.991362	0.960874	0.858266	60.539		AAPK1_HUMAN	0.0490573	0.132959	-0.322535	-0.309482	0.00485671		AAPK1_HUMAN	0.0490573	0.132959	-0.322535	-0.309482	0.00485671
Predicted	AAPK1_HUMAN	SNPC4_HUMAN	55.4297	0.991362	2.75611	0.858266	23.6369		AAPK1_HUMAN	0.0490573	0.132959	-0.322535	-0.309482	0.00485671		AAPK1_HUMAN	0.0490573	0.132959	-0.322535	-0.309482	0.00485671
Predicted	AAPK1_HUMAN	SNPC5_HUMAN	47.3455	0.991362	2.35414	0.858266	23.6369		AAPK1_HUMAN	0.0490573	0.132959	-0.322535	-0.309482	0.00485671		AAPK1_HUMAN	0.0490573	0.132959	-0.322535	-0.309482	0.00485671
Predicted	AAPK1_HUMAN	SNRK_HUMAN	661.336	0.991362	0.960874	29.3719	23.6369		AAPK1_HUMAN	0.0490573	0.132959	-0.322535	-0.309482	0.00485671		AAPK1_HUMAN	0.0490573	0.132959	-0.322535	-0.309482	0.00485671
Predicted	AAPK1_HUMAN	SNRPA_HUMAN	34.031	0.991362	0.960874	29.3719	1.21631		AAPK1_HUMAN	0.0490573	0.132959	-0.322535	-0.309482	0.00485671		AAPK1_HUMAN	0.0490573	0.132959	-0.322535	-0.309482	0.00485671
Predicted	AAPK1_HUMAN	SODE_HUMAN	48.7887	0.991362	2.4259	0.858266	23.6369		AAPK1_HUMAN	0.0490573	0.132959	-0.322535	-0.309482	0.00485671		AAPK1_HUMAN	0.0490573	0.132959	-0.322535	-0.309482	0.00485671
Predicted	AAPK1_HUMAN	SOS1_HUMAN	661.336	0.991362	0.960874	29.3719	23.6369		AAPK1_HUMAN	0.0490573	0.132959	-0.322535	-0.309482	0.00485671		AAPK1_HUMAN	0.0490573	0.132959	-0.322535	-0.309482	0.00485671
Predicted	AAPK1_HUMAN	SOX10_HUMAN	49.4944	0.991362	0.960874	0.858266	60.539		AAPK1_HUMAN	0.0490573	0.132959	-0.322535	-0.309482	0.00485671		AAPK1_HUMAN	0.0490573	0.132959	-0.322535	-0.309482	0.00485671
Predicted	AAPK1_HUMAN	SOX12_HUMAN	55.4297	0.991362	2.75611	0.858266	23.6369		AAPK1_HUMAN	0.0490573	0.132959	-0.322535	-0.309482	0.00485671		AAPK1_HUMAN	0.0490573	0.132959	-0.322535	-0.309482	0.00485671
Predicted	AAPK1_HUMAN	SOX17_HUMAN	49.4944	0.991362	0.960874	0.858266	60.539		AAPK1_HUMAN	0.0490573	0.132959	-0.322535	-0.309482	0.00485671		AAPK1_HUMAN	0.0490573	0.132959	-0.322535	-0.309482	0.00485671
Predicted	AAPK1_HUMAN	SOX9_HUMAN	248.443	0.991362	0.960874	0.858266	303.883		AAPK1_HUMAN	0.0490573	0.132959	-0.322535	-0.309482	0.00485671		AAPK1_HUMAN	0.0490573	0.132959	-0.322535	-0.309482	0.00485671
Predicted	AAPK1_HUMAN	SP110_HUMAN	49.4944	0.991362	0.960874	0.858266	60.539		AAPK1_HUMAN	0.0490573	0.132959	-0.322535	-0.309482	0.00485671		AAPK1_HUMAN	0.0490573	0.132959	-0.322535	-0.309482	0.00485671
Predicted	AAPK1_HUMAN	SPEG_HUMAN	6837.69	0.991362	3.50076	83.3534	23.6369		AAPK1_HUMAN	0.0490573	0.132959	-0.322535	-0.309482	0.00485671		AAPK1_HUMAN	0.0490573	0.132959	-0.322535	-0.309482	0.00485671
Predicted	AAPK1_HUMAN	SPRC_HUMAN	403.387	0.991362	2.45992	29.3719	5.63168		AAPK1_HUMAN	0.0490573	0.132959	-0.322535	-0.309482	0.00485671		AAPK1_HUMAN	0.0490573	0.132959	-0.322535	-0.309482	0.00485671
Predicted	AAPK1_HUMAN	SPRL1_HUMAN	574.069	0.991362	3.50076	29.3719	5.63168		AAPK1_HUMAN	0.0490573	0.132959	-0.322535	-0.309482	0.00485671		AAPK1_HUMAN	0.0490573	0.132959	-0.322535	-0.309482	0.00485671
Predicted	AAPK1_HUMAN	SPTN2_HUMAN	97.6124	0.991362	2.75611	29.3719	1.21631		AAPK1_HUMAN	0.0490573	0.132959	-0.322535	-0.309482	0.00485671		AAPK1_HUMAN	0.0490573	0.132959	-0.322535	-0.309482	0.00485671
Predicted	AAPK1_HUMAN	SRCAP_HUMAN	49.4944	0.991362	0.960874	0.858266	60.539		AAPK1_HUMAN	0.0490573	0.132959	-0.322535	-0.309482	0.00485671		AAPK1_HUMAN	0.0490573	0.132959	-0.322535	-0.309482	0.00485671
Predicted	AAPK1_HUMAN	SRS11_HUMAN	34.031	0.991362	0.960874	29.3719	1.21631		AAPK1_HUMAN	0.0490573	0.132959	-0.322535	-0.309482	0.00485671		AAPK1_HUMAN	0.0490573	0.132959	-0.322535	-0.309482	0.00485671
Predicted	AAPK1_HUMAN	SRSF3_HUMAN	34.031	0.991362	0.960874	29.3719	1.21631		AAPK1_HUMAN	0.0490573	0.132959	-0.322535	-0.309482	0.00485671		AAPK1_HUMAN	0.0490573	0.132959	-0.322535	-0.309482	0.00485671
Predicted	AAPK1_HUMAN	SRSF4_HUMAN	34.031	0.991362	0.960874	29.3719	1.21631		AAPK1_HUMAN	0.0490573	0.132959	-0.322535	-0.309482	0.00485671		AAPK1_HUMAN	0.0490573	0.132959	-0.322535	-0.309482	0.00485671
Predicted	AAPK1_HUMAN	SRSF5_HUMAN	34.031	0.991362	0.960874	29.3719	1.21631		AAPK1_HUMAN	0.0490573	0.132959	-0.322535	-0.309482	0.00485671		AAPK1_HUMAN	0.0490573	0.132959	-0.322535	-0.309482	0.00485671
Predicted	AAPK1_HUMAN	SRSF6_HUMAN	34.031	0.991362	0.960874	29.3719	1.21631		AAPK1_HUMAN	0.0490573	0.132959	-0.322535	-0.309482	0.00485671		AAPK1_HUMAN	0.0490573	0.132959	-0.322535	-0.309482	0.00485671
Predicted	AAPK1_HUMAN	SRSF9_HUMAN	34.031	0.991362	0.960874	29.3719	1.21631		AAPK1_HUMAN	0.0490573	0.132959	-0.322535	-0.309482	0.00485671		AAPK1_HUMAN	0.0490573	0.132959	-0.322535	-0.309482	0.00485671
Predicted	AAPK1_HUMAN	ST32C_HUMAN	661.336	0.991362	0.960874	29.3719	23.6369		AAPK1_HUMAN	0.0490573	0.132959	-0.322535	-0.309482	0.00485671		AAPK1_HUMAN	0.0490573	0.132959	-0.322535	-0.309482	0.00485671
Predicted	AAPK1_HUMAN	STAC_HUMAN	397.81	0.991362	2.4259	29.3719	5.63168		AAPK1_HUMAN	0.0490573	0.132959	-0.322535	-0.309482	0.00485671		AAPK1_HUMAN	0.0490573	0.132959	-0.322535	-0.309482	0.00485671
Predicted	AAPK1_HUMAN	STAT1_HUMAN	49.4944	0.991362	0.960874	0.858266	60.539		AAPK1_HUMAN	0.0490573	0.132959	-0.322535	-0.309482	0.00485671		AAPK1_HUMAN	0.0490573	0.132959	-0.322535	-0.309482	0.00485671
Predicted	AAPK1_HUMAN	STAT4_HUMAN	323.719	0.991362	2.75611	0.858266	138.044		AAPK1_HUMAN	0.0490573	0.132959	-0.322535	-0.309482	0.00485671		AAPK1_HUMAN	0.0490573	0.132959	-0.322535	-0.309482	0.00485671
Predicted	AAPK1_HUMAN	STAT6_HUMAN	49.4944	0.991362	0.960874	0.858266	60.539		AAPK1_HUMAN	0.0490573	0.132959	-0.322535	-0.309482	0.00485671		AAPK1_HUMAN	0.0490573	0.132959	-0.322535	-0.309482	0.00485671
Predicted	AAPK1_HUMAN	STK3_HUMAN	1693.81	0.991362	0.960874	29.3719	60.539		AAPK1_HUMAN	0.0490573	0.132959	-0.322535	-0.309482	0.00485671		AAPK1_HUMAN	0.0490573	0.132959	-0.322535	-0.309482	0.00485671
Predicted	AAPK1_HUMAN	STK39_HUMAN	1693.81	0.991362	0.960874	29.3719	60.539		AAPK1_HUMAN	0.0490573	0.132959	-0.322535	-0.309482	0.00485671		AAPK1_HUMAN	0.0490573	0.132959	-0.322535	-0.309482	0.00485671
Predicted	AAPK1_HUMAN	T22D1_HUMAN	49.4944	0.991362	0.960874	0.858266	60.539		AAPK1_HUMAN	0.0490573	0.132959	-0.322535	-0.309482	0.00485671		AAPK1_HUMAN	0.0490573	0.132959	-0.322535	-0.309482	0.00485671
Predicted	AAPK1_HUMAN	TAF1_HUMAN	49.4944	0.991362	0.960874	0.858266	60.539		AAPK1_HUMAN	0.0490573	0.132959	-0.322535	-0.309482	0.00485671		AAPK1_HUMAN	0.0490573	0.132959	-0.322535	-0.309482	0.00485671
Predicted	AAPK1_HUMAN	TAF10_HUMAN	55.4297	0.991362	2.75611	0.858266	23.6369		AAPK1_HUMAN	0.0490573	0.132959	-0.322535	-0.309482	0.00485671		AAPK1_HUMAN	0.0490573	0.132959	-0.322535	-0.309482	0.00485671
Predicted	AAPK1_HUMAN	TAF11_HUMAN	48.6543	0.991362	2.41922	0.858266	23.6369		AAPK1_HUMAN	0.0490573	0.132959	-0.322535	-0.309482	0.00485671		AAPK1_HUMAN	0.0490573	0.132959	-0.322535	-0.309482	0.00485671
Predicted	AAPK1_HUMAN	TAF4_HUMAN	55.4297	0.991362	2.75611	0.858266	23.6369		AAPK1_HUMAN	0.0490573	0.132959	-0.322535	-0.309482	0.00485671		AAPK1_HUMAN	0.0490573	0.132959	-0.322535	-0.309482	0.00485671
Predicted	AAPK1_HUMAN	TAF9_HUMAN	49.4944	0.991362	0.960874	0.858266	60.539		AAPK1_HUMAN	0.0490573	0.132959	-0.322535	-0.309482	0.00485671		AAPK1_HUMAN	0.0490573	0.132959	-0.322535	-0.309482	0.00485671
Predicted	AAPK1_HUMAN	TBR1_HUMAN	70.4057	0.991362	3.50076	0.858266	23.6369		AAPK1_HUMAN	0.0490573	0.132959	-0.322535	-0.309482	0.00485671		AAPK1_HUMAN	0.0490573	0.132959	-0.322535	-0.309482	0.00485671
Predicted	AAPK1_HUMAN	TBX3_HUMAN	141.967	0.991362	2.75611	0.858266	60.539		AAPK1_HUMAN	0.0490573	0.132959	-0.322535	-0.309482	0.00485671		AAPK1_HUMAN	0.0490573	0.132959	-0.322535	-0.309482	0.00485671
Predicted	AAPK1_HUMAN	TCF19_HUMAN	661.336	0.991362	0.960874	29.3719	23.6369		AAPK1_HUMAN	0.0490573	0.132959	-0.322535	-0.309482	0.00485671		AAPK1_HUMAN	0.0490573	0.132959	-0.322535	-0.309482	0.00485671
Predicted	AAPK1_HUMAN	TCF21_HUMAN	48.7887	0.991362	2.4259	0.858266	23.6369		AAPK1_HUMAN	0.0490573	0.132959	-0.322535	-0.309482	0.00485671		AAPK1_HUMAN	0.0490573	0.132959	-0.322535	-0.309482	0.00485671
Predicted	AAPK1_HUMAN	TEAD4_HUMAN	48.7887	0.991362	2.4259	0.858266	23.6369		AAPK1_HUMAN	0.0490573	0.132959	-0.322535	-0.309482	0.00485671		AAPK1_HUMAN	0.0490573	0.132959	-0.322535	-0.309482	0.00485671
Predicted	AAPK1_HUMAN	TEBP_HUMAN	49.4944	0.991362	0.960874	0.858266	60.539		AAPK1_HUMAN	0.0490573	0.132959	-0.322535	-0.309482	0.00485671		AAPK1_HUMAN	0.0490573	0.132959	-0.322535	-0.309482	0.00485671
Predicted	AAPK1_HUMAN	TEC_HUMAN	1876.78	0.991362	0.960874	83.3534	23.6369		AAPK1_HUMAN	0.0490573	0.132959	-0.322535	-0.309482	0.00485671		AAPK1_HUMAN	0.0490573	0.132959	-0.322535	-0.309482	0.00485671
Predicted	AAPK1_HUMAN	TEF_HUMAN	49.4944	0.991362	0.960874	0.858266	60.539		AAPK1_HUMAN	0.0490573	0.132959	-0.322535	-0.309482	0.00485671		AAPK1_HUMAN	0.0490573	0.132959	-0.322535	-0.309482	0.00485671
Predicted	AAPK1_HUMAN	TESK1_HUMAN	661.336	0.991362	0.960874	29.3719	23.6369		AAPK1_HUMAN	0.0490573	0.132959	-0.322535	-0.309482	0.00485671		AAPK1_HUMAN	0.0490573	0.132959	-0.322535	-0.309482	0.00485671
Predicted	AAPK1_HUMAN	TF2H3_HUMAN	49.4944	0.991362	0.960874	0.858266	60.539		AAPK1_HUMAN	0.0490573	0.132959	-0.322535	-0.309482	0.00485671		AAPK1_HUMAN	0.0490573	0.132959	-0.322535	-0.309482	0.00485671
Predicted	AAPK1_HUMAN	TF2H4_HUMAN	49.4944	0.991362	0.960874	0.858266	60.539		AAPK1_HUMAN	0.0490573	0.132959	-0.322535	-0.309482	0.00485671		AAPK1_HUMAN	0.0490573	0.132959	-0.322535	-0.309482	0.00485671
Predicted	AAPK1_HUMAN	TFAP4_HUMAN	49.4944	0.991362	0.960874	0.858266	60.539		AAPK1_HUMAN	0.0490573	0.132959	-0.322535	-0.309482	0.00485671		AAPK1_HUMAN	0.0490573	0.132959	-0.322535	-0.309482	0.00485671
Predicted	AAPK1_HUMAN	TFCP2_HUMAN	55.4297	0.991362	2.75611	0.858266	23.6369		AAPK1_HUMAN	0.0490573	0.132959	-0.322535	-0.309482	0.00485671		AAPK1_HUMAN	0.0490573	0.132959	-0.322535	-0.309482	0.00485671
Predicted	AAPK1_HUMAN	TFDP2_HUMAN	70.4057	0.991362	3.50076	0.858266	23.6369		AAPK1_HUMAN	0.0490573	0.132959	-0.322535	-0.309482	0.00485671		AAPK1_HUMAN	0.0490573	0.132959	-0.322535	-0.309482	0.00485671
Predicted	AAPK1_HUMAN	TGFB1_HUMAN	49.4944	0.991362	0.960874	0.858266	60.539		AAPK1_HUMAN	0.0490573	0.132959	-0.322535	-0.309482	0.00485671		AAPK1_HUMAN	0.0490573	0.132959	-0.322535	-0.309482	0.00485671
Predicted	AAPK1_HUMAN	TGFB2_HUMAN	49.4944	0.991362	0.960874	0.858266	60.539		AAPK1_HUMAN	0.0490573	0.132959	-0.322535	-0.309482	0.00485671		AAPK1_HUMAN	0.0490573	0.132959	-0.322535	-0.309482	0.00485671
Predicted	AAPK1_HUMAN	THIO_HUMAN	49.4944	0.991362	0.960874	0.858266	60.539		AAPK1_HUMAN	0.0490573	0.132959	-0.322535	-0.309482	0.00485671		AAPK1_HUMAN	0.0490573	0.132959	-0.322535	-0.309482	0.00485671
Predicted	AAPK1_HUMAN	THIOM_HUMAN	47.3455	0.991362	2.35414	0.858266	23.6369		AAPK1_HUMAN	0.0490573	0.132959	-0.322535	-0.309482	0.00485671		AAPK1_HUMAN	0.0490573	0.132959	-0.322535	-0.309482	0.00485671
Predicted	AAPK1_HUMAN	TIA1_HUMAN	34.031	0.991362	0.960874	29.3719	1.21631		AAPK1_HUMAN	0.0490573	0.132959	-0.322535	-0.309482	0.00485671		AAPK1_HUMAN	0.0490573	0.132959	-0.322535	-0.309482	0.00485671
Predicted	AAPK1_HUMAN	TIAM1_HUMAN	157.568	0.991362	0.960874	29.3719	5.63168		AAPK1_HUMAN	0.0490573	0.132959	-0.322535	-0.309482	0.00485671		AAPK1_HUMAN	0.0490573	0.132959	-0.322535	-0.309482	0.00485671
Predicted	AAPK1_HUMAN	TIAR_HUMAN	34.031	0.991362	0.960874	29.3719	1.21631		AAPK1_HUMAN	0.0490573	0.132959	-0.322535	-0.309482	0.00485671		AAPK1_HUMAN	0.0490573	0.132959	-0.322535	-0.309482	0.00485671
Predicted	AAPK1_HUMAN	TIE1_HUMAN	6171.09	0.991362	3.50076	29.3719	60.539		AAPK1_HUMAN	0.0490573	0.132959	-0.322535	-0.309482	0.00485671		AAPK1_HUMAN	0.0490573	0.132959	-0.322535	-0.309482	0.00485671
Predicted	AAPK1_HUMAN	TIE2_HUMAN	9221.38	0.991362	2.29412	29.3719	138.044		AAPK1_HUMAN	0.0490573	0.132959	-0.322535	-0.309482	0.00485671		AAPK1_HUMAN	0.0490573	0.132959	-0.322535	-0.309482	0.00485671
Predicted	AAPK1_HUMAN	TIF1A_HUMAN	49.4944	0.991362	0.960874	0.858266	60.539		AAPK1_HUMAN	0.0490573	0.132959	-0.322535	-0.309482	0.00485671		AAPK1_HUMAN	0.0490573	0.132959	-0.322535	-0.309482	0.00485671
Predicted	AAPK1_HUMAN	TIF1B_HUMAN	49.4944	0.991362	0.960874	0.858266	60.539		AAPK1_HUMAN	0.0490573	0.132959	-0.322535	-0.309482	0.00485671		AAPK1_HUMAN	0.0490573	0.132959	-0.322535	-0.309482	0.00485671
Predicted	AAPK1_HUMAN	TLK2_HUMAN	1693.81	0.991362	0.960874	29.3719	60.539		AAPK1_HUMAN	0.0490573	0.132959	-0.322535	-0.309482	0.00485671		AAPK1_HUMAN	0.0490573	0.132959	-0.322535	-0.309482	0.00485671
Predicted	AAPK1_HUMAN	TLR4_HUMAN	118.169	0.991362	2.29412	0.858266	60.539		AAPK1_HUMAN	0.0490573	0.132959	-0.322535	-0.309482	0.00485671		AAPK1_HUMAN	0.0490573	0.132959	-0.322535	-0.309482	0.00485671
Predicted	AAPK1_HUMAN	TLX1_HUMAN	21.4808	0.991362	4.48288	0.858266	5.63168		AAPK1_HUMAN	0.0490573	0.132959	-0.322535	-0.309482	0.00485671		AAPK1_HUMAN	0.0490573	0.132959	-0.322535	-0.309482	0.00485671
Predicted	AAPK1_HUMAN	TNR6_HUMAN	49.4944	0.991362	0.960874	0.858266	60.539		AAPK1_HUMAN	0.0490573	0.132959	-0.322535	-0.309482	0.00485671		AAPK1_HUMAN	0.0490573	0.132959	-0.322535	-0.309482	0.00485671
Predicted	AAPK1_HUMAN	TRA2B_HUMAN	34.031	0.991362	0.960874	29.3719	1.21631		AAPK1_HUMAN	0.0490573	0.132959	-0.322535	-0.309482	0.00485671		AAPK1_HUMAN	0.0490573	0.132959	-0.322535	-0.309482	0.00485671
Predicted	AAPK1_HUMAN	TRIB1_HUMAN	157.568	0.991362	0.960874	29.3719	5.63168		AAPK1_HUMAN	0.0490573	0.132959	-0.322535	-0.309482	0.00485671		AAPK1_HUMAN	0.0490573	0.132959	-0.322535	-0.309482	0.00485671
Predicted	AAPK1_HUMAN	TRIB2_HUMAN	157.568	0.991362	0.960874	29.3719	5.63168		AAPK1_HUMAN	0.0490573	0.132959	-0.322535	-0.309482	0.00485671		AAPK1_HUMAN	0.0490573	0.132959	-0.322535	-0.309482	0.00485671
Predicted	AAPK1_HUMAN	TRIO_HUMAN	1876.78	0.991362	0.960874	83.3534	23.6369		AAPK1_HUMAN	0.0490573	0.132959	-0.322535	-0.309482	0.00485671		AAPK1_HUMAN	0.0490573	0.132959	-0.322535	-0.309482	0.00485671
Predicted	AAPK1_HUMAN	TRPA1_HUMAN	34.031	0.991362	0.960874	29.3719	1.21631		AAPK1_HUMAN	0.0490573	0.132959	-0.322535	-0.309482	0.00485671		AAPK1_HUMAN	0.0490573	0.132959	-0.322535	-0.309482	0.00485671
Predicted	AAPK1_HUMAN	TRRAP_HUMAN	124.958	0.991362	2.4259	0.858266	60.539		AAPK1_HUMAN	0.0490573	0.132959	-0.322535	-0.309482	0.00485671		AAPK1_HUMAN	0.0490573	0.132959	-0.322535	-0.309482	0.00485671
Predicted	AAPK1_HUMAN	TSH1_HUMAN	55.4297	0.991362	2.75611	0.858266	23.6369		AAPK1_HUMAN	0.0490573	0.132959	-0.322535	-0.309482	0.00485671		AAPK1_HUMAN	0.0490573	0.132959	-0.322535	-0.309482	0.00485671
Predicted	AAPK1_HUMAN	TSSK2_HUMAN	661.336	0.991362	0.960874	29.3719	23.6369		AAPK1_HUMAN	0.0490573	0.132959	-0.322535	-0.309482	0.00485671		AAPK1_HUMAN	0.0490573	0.132959	-0.322535	-0.309482	0.00485671
Predicted	AAPK1_HUMAN	TXK_HUMAN	3862.31	0.991362	0.960874	29.3719	138.044		AAPK1_HUMAN	0.0490573	0.132959	-0.322535	-0.309482	0.00485671		AAPK1_HUMAN	0.0490573	0.132959	-0.322535	-0.309482	0.00485671
Predicted	AAPK1_HUMAN	TYK2_HUMAN	2409.45	0.991362	3.50076	29.3719	23.6369		AAPK1_HUMAN	0.0490573	0.132959	-0.322535	-0.309482	0.00485671		AAPK1_HUMAN	0.0490573	0.132959	-0.322535	-0.309482	0.00485671
Predicted	AAPK1_HUMAN	UBAC1_HUMAN	34.031	0.991362	0.960874	29.3719	1.21631		AAPK1_HUMAN	0.0490573	0.132959	-0.322535	-0.309482	0.00485671		AAPK1_HUMAN	0.0490573	0.132959	-0.322535	-0.309482	0.00485671
Predicted	AAPK1_HUMAN	UBE2K_HUMAN	34.031	0.991362	0.960874	29.3719	1.21631		AAPK1_HUMAN	0.0490573	0.132959	-0.322535	-0.309482	0.00485671		AAPK1_HUMAN	0.0490573	0.132959	-0.322535	-0.309482	0.00485671
Predicted	AAPK1_HUMAN	UBF1_HUMAN	47.3455	0.991362	2.35414	0.858266	23.6369		AAPK1_HUMAN	0.0490573	0.132959	-0.322535	-0.309482	0.00485671		AAPK1_HUMAN	0.0490573	0.132959	-0.322535	-0.309482	0.00485671
Predicted	AAPK1_HUMAN	UBP5_HUMAN	34.031	0.991362	0.960874	29.3719	1.21631		AAPK1_HUMAN	0.0490573	0.132959	-0.322535	-0.309482	0.00485671		AAPK1_HUMAN	0.0490573	0.132959	-0.322535	-0.309482	0.00485671
Predicted	AAPK1_HUMAN	UN13B_HUMAN	157.568	0.991362	0.960874	29.3719	5.63168		AAPK1_HUMAN	0.0490573	0.132959	-0.322535	-0.309482	0.00485671		AAPK1_HUMAN	0.0490573	0.132959	-0.322535	-0.309482	0.00485671
Predicted	AAPK1_HUMAN	VAV3_HUMAN	230.576	0.991362	2.29412	83.3534	1.21631		AAPK1_HUMAN	0.0490573	0.132959	-0.322535	-0.309482	0.00485671		AAPK1_HUMAN	0.0490573	0.132959	-0.322535	-0.309482	0.00485671
Predicted	AAPK1_HUMAN	VCAM1_HUMAN	735.122	0.991362	4.48288	29.3719	5.63168		AAPK1_HUMAN	0.0490573	0.132959	-0.322535	-0.309482	0.00485671		AAPK1_HUMAN	0.0490573	0.132959	-0.322535	-0.309482	0.00485671
Predicted	AAPK1_HUMAN	VEGFA_HUMAN	141.967	0.991362	2.75611	0.858266	60.539		AAPK1_HUMAN	0.0490573	0.132959	-0.322535	-0.309482	0.00485671		AAPK1_HUMAN	0.0490573	0.132959	-0.322535	-0.309482	0.00485671
Predicted	AAPK1_HUMAN	VGFR2_HUMAN	4806.82	0.991362	0.960874	83.3534	60.539		AAPK1_HUMAN	0.0490573	0.132959	-0.322535	-0.309482	0.00485671		AAPK1_HUMAN	0.0490573	0.132959	-0.322535	-0.309482	0.00485671
Predicted	AAPK1_HUMAN	VHL_HUMAN	49.4944	0.991362	0.960874	0.858266	60.539		AAPK1_HUMAN	0.0490573	0.132959	-0.322535	-0.309482	0.00485671		AAPK1_HUMAN	0.0490573	0.132959	-0.322535	-0.309482	0.00485671
Predicted	AAPK1_HUMAN	VLDLR_HUMAN	49.4944	0.991362	0.960874	0.858266	60.539		AAPK1_HUMAN	0.0490573	0.132959	-0.322535	-0.309482	0.00485671		AAPK1_HUMAN	0.0490573	0.132959	-0.322535	-0.309482	0.00485671
Predicted	AAPK1_HUMAN	VRK2_HUMAN	661.336	0.991362	0.960874	29.3719	23.6369		AAPK1_HUMAN	0.0490573	0.132959	-0.322535	-0.309482	0.00485671		AAPK1_HUMAN	0.0490573	0.132959	-0.322535	-0.309482	0.00485671
Predicted	AAPK1_HUMAN	WASL_HUMAN	1620.27	0.991362	2.35414	29.3719	23.6369		AAPK1_HUMAN	0.0490573	0.132959	-0.322535	-0.309482	0.00485671		AAPK1_HUMAN	0.0490573	0.132959	-0.322535	-0.309482	0.00485671
Predicted	AAPK1_HUMAN	WASP_HUMAN	97.6124	0.991362	2.75611	29.3719	1.21631		AAPK1_HUMAN	0.0490573	0.132959	-0.322535	-0.309482	0.00485671		AAPK1_HUMAN	0.0490573	0.132959	-0.322535	-0.309482	0.00485671
Predicted	AAPK1_HUMAN	WN10B_HUMAN	180.323	0.991362	3.50076	0.858266	60.539		AAPK1_HUMAN	0.0490573	0.132959	-0.322535	-0.309482	0.00485671		AAPK1_HUMAN	0.0490573	0.132959	-0.322535	-0.309482	0.00485671
Predicted	AAPK1_HUMAN	WNK1_HUMAN	661.336	0.991362	0.960874	29.3719	23.6369		AAPK1_HUMAN	0.0490573	0.132959	-0.322535	-0.309482	0.00485671		AAPK1_HUMAN	0.0490573	0.132959	-0.322535	-0.309482	0.00485671
Predicted	AAPK1_HUMAN	WNT11_HUMAN	121.261	0.991362	2.35414	0.858266	60.539		AAPK1_HUMAN	0.0490573	0.132959	-0.322535	-0.309482	0.00485671		AAPK1_HUMAN	0.0490573	0.132959	-0.322535	-0.309482	0.00485671
Predicted	AAPK1_HUMAN	WNT5A_HUMAN	248.443	0.991362	0.960874	0.858266	303.883		AAPK1_HUMAN	0.0490573	0.132959	-0.322535	-0.309482	0.00485671		AAPK1_HUMAN	0.0490573	0.132959	-0.322535	-0.309482	0.00485671
Predicted	AAPK1_HUMAN	YES_HUMAN	1620.27	0.991362	2.35414	29.3719	23.6369		AAPK1_HUMAN	0.0490573	0.132959	-0.322535	-0.309482	0.00485671		AAPK1_HUMAN	0.0490573	0.132959	-0.322535	-0.309482	0.00485671
Predicted	AAPK1_HUMAN	Z354A_HUMAN	49.4944	0.991362	0.960874	0.858266	60.539		AAPK1_HUMAN	0.0490573	0.132959	-0.322535	-0.309482	0.00485671		AAPK1_HUMAN	0.0490573	0.132959	-0.322535	-0.309482	0.00485671
Predicted	AAPK1_HUMAN	ZBT22_HUMAN	70.4057	0.991362	3.50076	0.858266	23.6369		AAPK1_HUMAN	0.0490573	0.132959	-0.322535	-0.309482	0.00485671		AAPK1_HUMAN	0.0490573	0.132959	-0.322535	-0.309482	0.00485671
Predicted	AAPK1_HUMAN	ZN174_HUMAN	70.4057	0.991362	3.50076	0.858266	23.6369		AAPK1_HUMAN	0.0490573	0.132959	-0.322535	-0.309482	0.00485671		AAPK1_HUMAN	0.0490573	0.132959	-0.322535	-0.309482	0.00485671
Predicted	AAPK1_HUMAN	ZN184_HUMAN	55.4297	0.991362	2.75611	0.858266	23.6369		AAPK1_HUMAN	0.0490573	0.132959	-0.322535	-0.309482	0.00485671		AAPK1_HUMAN	0.0490573	0.132959	-0.322535	-0.309482	0.00485671
Predicted	AAPK1_HUMAN	ZN189_HUMAN	70.4057	0.991362	3.50076	0.858266	23.6369		AAPK1_HUMAN	0.0490573	0.132959	-0.322535	-0.309482	0.00485671		AAPK1_HUMAN	0.0490573	0.132959	-0.322535	-0.309482	0.00485671
Predicted	AAPK1_HUMAN	ZN217_HUMAN	70.4057	0.991362	3.50076	0.858266	23.6369		AAPK1_HUMAN	0.0490573	0.132959	-0.322535	-0.309482	0.00485671		AAPK1_HUMAN	0.0490573	0.132959	-0.322535	-0.309482	0.00485671
Predicted	AAPK1_HUMAN	ZN238_HUMAN	47.3455	0.991362	2.35414	0.858266	23.6369		AAPK1_HUMAN	0.0490573	0.132959	-0.322535	-0.309482	0.00485671		AAPK1_HUMAN	0.0490573	0.132959	-0.322535	-0.309482	0.00485671
Predicted	AAPK1_HUMAN	ZN274_HUMAN	55.4297	0.991362	2.75611	0.858266	23.6369		AAPK1_HUMAN	0.0490573	0.132959	-0.322535	-0.309482	0.00485671		AAPK1_HUMAN	0.0490573	0.132959	-0.322535	-0.309482	0.00485671
Predicted	AAPK1_HUMAN	ZN384_HUMAN	47.3455	0.991362	2.35414	0.858266	23.6369		AAPK1_HUMAN	0.0490573	0.132959	-0.322535	-0.309482	0.00485671		AAPK1_HUMAN	0.0490573	0.132959	-0.322535	-0.309482	0.00485671
Predicted	AAPK1_HUMAN	ZN646_HUMAN	184.485	0.991362	9.17309	0.858266	23.6369		AAPK1_HUMAN	0.0490573	0.132959	-0.322535	-0.309482	0.00485671		AAPK1_HUMAN	0.0490573	0.132959	-0.322535	-0.309482	0.00485671
Predicted	AAPK1_HUMAN	ZN781_HUMAN	46.1382	0.991362	2.29412	0.858266	23.6369		AAPK1_HUMAN	0.0490573	0.132959	-0.322535	-0.309482	0.00485671		AAPK1_HUMAN	0.0490573	0.132959	-0.322535	-0.309482	0.00485671
