# Supplementary material for: Systems biology network-based discovery of a small molecule activator BL-AD008 targeting AMPK/ZIPK and inducing apoptosis in cervical cancer
Source: Oncotarget. 2015 Mar 10;6(10):8071–88. doi: 10.18632/oncotarget.3513 (PMC4480736; doi:10.18632/oncotarget.3513)
Supplement: Supplementary file 4 [file oncotarget-06-8071-s004.xls]

## Sheet: Sheet1
Target	Interactor A	Interactor B	LR					L	Microarray A						L	Microarray B
Predicted	DAPK3_HUMAN	AAPK1_HUMAN	8502.32	0.991362	0.960874	29.3719	303.883		AAPK1_HUMAN	0.0490573	0.132959	-0.322535	-0.309482	0.00485671		AAPK1_HUMAN	0.0490573	0.132959	-0.322535	-0.309482	0.00485671
Predicted	DAPK3_HUMAN	ABL2_HUMAN	8502.32	0.991362	0.960874	29.3719	303.883		ABL2_HUMAN	0.575097	0.203766	0.152557	0.199066	0.0768589		ABL2_HUMAN	0.575097	0.203766	0.152557	0.199066	0.0768589
Predicted	DAPK3_HUMAN	ADAP1_HUMAN	34.031	0.991362	0.960874	29.3719	1.21631		ADAP1_HUMAN	0.422681	0.412239	0.996216	0.520003	1.13504		ADAP1_HUMAN	0.422681	0.412239	0.996216	0.520003	1.13504
Predicted	DAPK3_HUMAN	AIP_HUMAN	34.031	0.991362	0.960874	29.3719	1.21631		AIP_HUMAN	0.125434	0.153253	0.00824509	0.329005	-0.107005		AIP_HUMAN	0.125434	0.153253	0.00824509	0.329005	-0.107005
Predicted	DAPK3_HUMAN	AKP13_HUMAN	157.568	0.991362	0.960874	29.3719	5.63168		AKP13_HUMAN	0.884934	-0.0817688	0.154389	0.114271	-0.244555		AKP13_HUMAN	0.884934	-0.0817688	0.154389	0.114271	-0.244555
Predicted	DAPK3_HUMAN	ANK1_HUMAN	34.031	0.991362	0.960874	29.3719	1.21631		ANK1_HUMAN	-0.162455	-0.345988	0.240746	0.0454997	0.206797		ANK1_HUMAN	-0.162455	-0.345988	0.240746	0.0454997	0.206797
Predicted	DAPK3_HUMAN	ANKR7_HUMAN	34.031	0.991362	0.960874	29.3719	1.21631		ANKR7_HUMAN	0.0043345	0.409443	-0.289792	0.244764	0.0655038		ANKR7_HUMAN	0.0043345	0.409443	-0.289792	0.244764	0.0655038
Predicted	DAPK3_HUMAN	ANM5_HUMAN	112.859	0.991362	0.960874	0.858266	138.044		ANM5_HUMAN	0.0174439	-0.252479	0.326609	-0.411799	0.139776		ANM5_HUMAN	0.0174439	-0.252479	0.326609	-0.411799	0.139776
Predicted	DAPK3_HUMAN	ANR17_HUMAN	34.031	0.991362	0.960874	29.3719	1.21631		ANR17_HUMAN	0.348557	0.033872	-0.0848188	-0.0605462	-0.102462		ANR17_HUMAN	0.348557	0.033872	-0.0848188	-0.0605462	-0.102462
Predicted	DAPK3_HUMAN	APBB1_HUMAN	112.859	0.991362	0.960874	0.858266	138.044		APBB1_HUMAN	-0.243598	-0.0584865	0.559793	-0.42958	-0.186882		APBB1_HUMAN	-0.243598	-0.0584865	0.559793	-0.42958	-0.186882
Predicted	DAPK3_HUMAN	ARAF_HUMAN	1876.78	0.991362	0.960874	83.3534	23.6369		ARAF_HUMAN	0.535346	0.174704	0.230583	0.313815	0.0263818		ARAF_HUMAN	0.535346	0.174704	0.230583	0.313815	0.0263818
Predicted	DAPK3_HUMAN	ARBK1_HUMAN	1876.78	0.991362	0.960874	83.3534	23.6369		ARBK1_HUMAN	0.912465	0.325532	0.423348	0.58551	0.963571		ARBK1_HUMAN	0.912465	0.325532	0.423348	0.58551	0.963571
Predicted	DAPK3_HUMAN	ARBK2_HUMAN	1876.78	0.991362	0.960874	83.3534	23.6369		ARBK2_HUMAN	0.0319286	-0.469968	-0.45022	-0.0924444	-0.25184		ARBK2_HUMAN	0.0319286	-0.469968	-0.45022	-0.0924444	-0.25184
Predicted	DAPK3_HUMAN	ARHG2_HUMAN	157.568	0.991362	0.960874	29.3719	5.63168		ARHG2_HUMAN	0.646497	-0.00928948	0.272438	0.64429	0.196155		ARHG2_HUMAN	0.646497	-0.00928948	0.272438	0.64429	0.196155
Predicted	DAPK3_HUMAN	ARHG7_HUMAN	157.568	0.991362	0.960874	29.3719	5.63168		ARHG7_HUMAN	0.322926	0.0831415	-0.0822378	-0.264273	-0.0389595		ARHG7_HUMAN	0.322926	0.0831415	-0.0822378	-0.264273	-0.0389595
Predicted	DAPK3_HUMAN	ARHG9_HUMAN	157.568	0.991362	0.960874	29.3719	5.63168		ARHG9_HUMAN	0.156038	-0.337356	-0.190014	-0.309005	-0.137971		ARHG9_HUMAN	0.156038	-0.337356	-0.190014	-0.309005	-0.137971
Predicted	DAPK3_HUMAN	ARHGI_HUMAN	157.568	0.991362	0.960874	29.3719	5.63168		ARHGI_HUMAN	-0.157466	-0.0638567	0.115081	0.454526	0.308168		ARHGI_HUMAN	-0.157466	-0.0638567	0.115081	0.454526	0.308168
Predicted	DAPK3_HUMAN	ASAP2_HUMAN	96.5752	0.991362	0.960874	83.3534	1.21631		ASAP2_HUMAN	-0.305024	0.00642648	-0.0933123	0.0914222	0.0439225		ASAP2_HUMAN	-0.305024	0.00642648	-0.0933123	0.0914222	0.0439225
Predicted	DAPK3_HUMAN	ASB13_HUMAN	34.031	0.991362	0.960874	29.3719	1.21631		ASB13_HUMAN	-0.403021	-0.527279	-0.269646	0.00675463	-0.108639		ASB13_HUMAN	-0.403021	-0.527279	-0.269646	0.00675463	-0.108639
Predicted	DAPK3_HUMAN	ASH1L_HUMAN	49.4944	0.991362	0.960874	0.858266	60.539		ASH1L_HUMAN	0.0674537	-0.168119	-0.0823127	-0.041492	0.144608		ASH1L_HUMAN	0.0674537	-0.168119	-0.0823127	-0.041492	0.144608
Predicted	DAPK3_HUMAN	ASPP1_HUMAN	661.336	0.991362	0.960874	29.3719	23.6369		ASPP1_HUMAN	0.74405	0.185955	0.117611	0.0810622	-0.111096		ASPP1_HUMAN	0.74405	0.185955	0.117611	0.0810622	-0.111096
Predicted	DAPK3_HUMAN	ASPP2_HUMAN	661.336	0.991362	0.960874	29.3719	23.6369		ASPP2_HUMAN	0.0208245	-0.254746	-0.290796	-0.12831	0.0486375		ASPP2_HUMAN	0.0208245	-0.254746	-0.290796	-0.12831	0.0486375
Predicted	DAPK3_HUMAN	ATR_HUMAN	49.4944	0.991362	0.960874	0.858266	60.539		ATR_HUMAN	0.482925	-0.179125	0.0668014	0.316878	-0.254072		ATR_HUMAN	0.482925	-0.179125	0.0668014	0.316878	-0.254072
Predicted	DAPK3_HUMAN	AURKA_HUMAN	1693.81	0.991362	0.960874	29.3719	60.539		AURKA_HUMAN	-0.439039	-0.306002	-0.147108	-0.217116	-0.615948		AURKA_HUMAN	-0.439039	-0.306002	-0.147108	-0.217116	-0.615948
Predicted	DAPK3_HUMAN	AVR2A_HUMAN	661.336	0.991362	0.960874	29.3719	23.6369		AVR2A_HUMAN	0.13052	0.33356	0.20941	-0.0777676	0.0205418		AVR2A_HUMAN	0.13052	0.33356	0.20941	-0.0777676	0.0205418
Predicted	DAPK3_HUMAN	BASI_HUMAN	34.031	0.991362	0.960874	29.3719	1.21631		BASI_HUMAN	0.287571	0.275074	0.208784	0.32174	0.156587		BASI_HUMAN	0.287571	0.275074	0.208784	0.32174	0.156587
Predicted	DAPK3_HUMAN	BAZ2A_HUMAN	49.4944	0.991362	0.960874	0.858266	60.539		BAZ2A_HUMAN	0.749728	0.300233	0.0639969	0.351917	0.662631		BAZ2A_HUMAN	0.749728	0.300233	0.0639969	0.351917	0.662631
Predicted	DAPK3_HUMAN	BCL3_HUMAN	1693.81	0.991362	0.960874	29.3719	60.539		BCL3_HUMAN	0.777391	0.471839	0.578777	0.11849	0.752987		BCL3_HUMAN	0.777391	0.471839	0.578777	0.11849	0.752987
Predicted	DAPK3_HUMAN	BCLF1_HUMAN	49.4944	0.991362	0.960874	0.858266	60.539		BCLF1_HUMAN	-0.185655	-0.29159	-0.346021	-0.379583	-0.395571		BCLF1_HUMAN	-0.185655	-0.29159	-0.346021	-0.379583	-0.395571
Predicted	DAPK3_HUMAN	BCR_HUMAN	661.336	0.991362	0.960874	29.3719	23.6369		BCR_HUMAN	0.488462	-0.0623011	-0.062314	-0.0730866	0.16963		BCR_HUMAN	0.488462	-0.0623011	-0.062314	-0.0730866	0.16963
Predicted	DAPK3_HUMAN	BIK_HUMAN	49.4944	0.991362	0.960874	0.858266	60.539		BIK_HUMAN	0.104236	0.119855	0.632363	0.151384	0.770425		BIK_HUMAN	0.104236	0.119855	0.632363	0.151384	0.770425
Predicted	DAPK3_HUMAN	BIRC2_HUMAN	112.859	0.991362	0.960874	0.858266	138.044		BIRC2_HUMAN	-0.200947	-0.582062	-0.615091	-0.499874	-0.746325		BIRC2_HUMAN	-0.200947	-0.582062	-0.615091	-0.499874	-0.746325
Predicted	DAPK3_HUMAN	BLK_HUMAN	1693.81	0.991362	0.960874	29.3719	60.539		BLK_HUMAN	0.233234	-0.231924	-0.110292	0.323241	0.191101		BLK_HUMAN	0.233234	-0.231924	-0.110292	0.323241	0.191101
Predicted	DAPK3_HUMAN	BORG1_HUMAN	34.031	0.991362	0.960874	29.3719	1.21631		BORG1_HUMAN	0.250422	0.194017	0.334802	0.225845	0.354436		BORG1_HUMAN	0.250422	0.194017	0.334802	0.225845	0.354436
Predicted	DAPK3_HUMAN	BORG2_HUMAN	34.031	0.991362	0.960874	29.3719	1.21631		BORG2_HUMAN	0.00335041	-0.260306	-0.177287	-0.482214	-0.674802		BORG2_HUMAN	0.00335041	-0.260306	-0.177287	-0.482214	-0.674802
Predicted	DAPK3_HUMAN	BORG5_HUMAN	34.031	0.991362	0.960874	29.3719	1.21631		BORG5_HUMAN	0.296053	-0.871345	-0.245058	0.0689922	-0.443161		BORG5_HUMAN	0.296053	-0.871345	-0.245058	0.0689922	-0.443161
Predicted	DAPK3_HUMAN	BRD8_HUMAN	49.4944	0.991362	0.960874	0.858266	60.539		BRD8_HUMAN	0.133042	-0.144987	0.096077	-0.146816	0.578421		BRD8_HUMAN	0.133042	-0.144987	0.096077	-0.146816	0.578421
Predicted	DAPK3_HUMAN	BTG2_HUMAN	49.4944	0.991362	0.960874	0.858266	60.539		BTG2_HUMAN	1.28958	0.561801	0.0700053	0.00811292	-0.278939		BTG2_HUMAN	1.28958	0.561801	0.0700053	0.00811292	-0.278939
Predicted	DAPK3_HUMAN	BUB1B_HUMAN	1693.81	0.991362	0.960874	29.3719	60.539		BUB1B_HUMAN	-0.829492	-0.733428	-0.264058	-0.642492	-0.935058		BUB1B_HUMAN	-0.829492	-0.733428	-0.264058	-0.642492	-0.935058
Predicted	DAPK3_HUMAN	CASP4_HUMAN	49.4944	0.991362	0.960874	0.858266	60.539		CASP4_HUMAN	-0.285229	0.0346323	-0.0851226	0.152164	-0.432671		CASP4_HUMAN	-0.285229	0.0346323	-0.0851226	0.152164	-0.432671
Predicted	DAPK3_HUMAN	CBL_HUMAN	157.568	0.991362	0.960874	29.3719	5.63168		CBL_HUMAN	0.38975	0.0484457	0.432576	0.00553538	0.182591		CBL_HUMAN	0.38975	0.0484457	0.432576	0.00553538	0.182591
Predicted	DAPK3_HUMAN	CBLB_HUMAN	34.031	0.991362	0.960874	29.3719	1.21631		CBLB_HUMAN	0.391575	0.119106	0.0807205	-0.0617447	0.248348		CBLB_HUMAN	0.391575	0.119106	0.0807205	-0.0617447	0.248348
Predicted	DAPK3_HUMAN	CBX3_HUMAN	49.4944	0.991362	0.960874	0.858266	60.539		CBX3_HUMAN	0.131542	-0.0977264	-0.454816	-0.0804429	-0.300294		CBX3_HUMAN	0.131542	-0.0977264	-0.454816	-0.0804429	-0.300294
Predicted	DAPK3_HUMAN	CBX4_HUMAN	49.4944	0.991362	0.960874	0.858266	60.539		CBX4_HUMAN	0.639179	0.188126	-0.0130707	0.518066	0.557695		CBX4_HUMAN	0.639179	0.188126	-0.0130707	0.518066	0.557695
Predicted	DAPK3_HUMAN	CCNA1_HUMAN	96.5752	0.991362	0.960874	83.3534	1.21631		CCNA1_HUMAN	0.111947	0.381051	0.000771591	-0.0467026	0.229927		CCNA1_HUMAN	0.111947	0.381051	0.000771591	-0.0467026	0.229927
Predicted	DAPK3_HUMAN	CCNA2_HUMAN	96.5752	0.991362	0.960874	83.3534	1.21631		CCNA2_HUMAN	-0.480417	-1.1967	-0.132949	-0.397501	-0.883626		CCNA2_HUMAN	-0.480417	-1.1967	-0.132949	-0.397501	-0.883626
Predicted	DAPK3_HUMAN	CCND2_HUMAN	96.5752	0.991362	0.960874	83.3534	1.21631		CCND2_HUMAN	-0.253398	0.460491	0.195468	-0.12897	0.375719		CCND2_HUMAN	-0.253398	0.460491	0.195468	-0.12897	0.375719
Predicted	DAPK3_HUMAN	CCND3_HUMAN	96.5752	0.991362	0.960874	83.3534	1.21631		CCND3_HUMAN	-0.466407	-0.227962	0.200556	-0.0944878	-0.066605		CCND3_HUMAN	-0.466407	-0.227962	0.200556	-0.0944878	-0.066605
Predicted	DAPK3_HUMAN	CCNE1_HUMAN	447.157	0.991362	0.960874	83.3534	5.63168		CCNE1_HUMAN	-0.586083	-0.428964	0.0748648	-0.25514	-0.0640148		CCNE1_HUMAN	-0.586083	-0.428964	0.0748648	-0.25514	-0.0640148
Predicted	DAPK3_HUMAN	CCNG2_HUMAN	34.031	0.991362	0.960874	29.3719	1.21631		CCNG2_HUMAN	0.855526	0.142136	-0.123158	0.0336841	0.171503		CCNG2_HUMAN	0.855526	0.142136	-0.123158	0.0336841	0.171503
Predicted	DAPK3_HUMAN	CCNH_HUMAN	3862.31	0.991362	0.960874	29.3719	138.044		CCNH_HUMAN	-0.263781	-0.314402	-0.24568	-0.34042	-0.556565		CCNH_HUMAN	-0.263781	-0.314402	-0.24568	-0.34042	-0.556565
Predicted	DAPK3_HUMAN	CCNI_HUMAN	34.031	0.991362	0.960874	29.3719	1.21631		CCNI_HUMAN	0.367014	0.167641	-0.31368	-0.0619139	0.00263482		CCNI_HUMAN	0.367014	0.167641	-0.31368	-0.0619139	0.00263482
Predicted	DAPK3_HUMAN	CCNO_HUMAN	96.5752	0.991362	0.960874	83.3534	1.21631		CCNO_HUMAN	0.373716	0.708148	0.603121	0.22361	1.47492		CCNO_HUMAN	0.373716	0.708148	0.603121	0.22361	1.47492
Predicted	DAPK3_HUMAN	CCNT1_HUMAN	1693.81	0.991362	0.960874	29.3719	60.539		CCNT1_HUMAN	0.400504	0.169648	-0.106043	0.0982079	-0.245347		CCNT1_HUMAN	0.400504	0.169648	-0.106043	0.0982079	-0.245347
Predicted	DAPK3_HUMAN	CD5R2_HUMAN	34.031	0.991362	0.960874	29.3719	1.21631		CD5R2_HUMAN	0.203834	0.489263	0.363152	-0.0385622	0.337557		CD5R2_HUMAN	0.203834	0.489263	0.363152	-0.0385622	0.337557
Predicted	DAPK3_HUMAN	CDC7_HUMAN	661.336	0.991362	0.960874	29.3719	23.6369		CDC7_HUMAN	-0.309711	-0.318522	-0.29171	-0.57807	-0.336989		CDC7_HUMAN	-0.309711	-0.318522	-0.29171	-0.57807	-0.336989
Predicted	DAPK3_HUMAN	CDK1_HUMAN	1693.81	0.991362	0.960874	29.3719	60.539		CDK1_HUMAN	-0.8933	-0.276654	-0.17519	-0.830082	-1.03174		CDK1_HUMAN	-0.8933	-0.276654	-0.17519	-0.830082	-1.03174
Predicted	DAPK3_HUMAN	CDK10_HUMAN	661.336	0.991362	0.960874	29.3719	23.6369		CDK10_HUMAN	0.566954	0.344026	0.22124	0.289569	0.977372		CDK10_HUMAN	0.566954	0.344026	0.22124	0.289569	0.977372
Predicted	DAPK3_HUMAN	CDK16_HUMAN	661.336	0.991362	0.960874	29.3719	23.6369		CDK16_HUMAN	1.07234	0.260289	0.199619	0.386736	-0.136279		CDK16_HUMAN	1.07234	0.260289	0.199619	0.386736	-0.136279
Predicted	DAPK3_HUMAN	CDK2_HUMAN	661.336	0.991362	0.960874	29.3719	23.6369		CDK2_HUMAN	-0.248767	-0.304869	-0.0898201	-0.26163	-0.017808		CDK2_HUMAN	-0.248767	-0.304869	-0.0898201	-0.26163	-0.017808
Predicted	DAPK3_HUMAN	CDK4_HUMAN	661.336	0.991362	0.960874	29.3719	23.6369		CDK4_HUMAN	-0.328816	-0.0621907	-0.101505	0.00441299	0.0314704		CDK4_HUMAN	-0.328816	-0.0621907	-0.101505	0.00441299	0.0314704
Predicted	DAPK3_HUMAN	CDK8_HUMAN	3862.31	0.991362	0.960874	29.3719	138.044		CDK8_HUMAN	-0.188251	-0.561696	-0.338097	-0.644754	-0.149837		CDK8_HUMAN	-0.188251	-0.561696	-0.338097	-0.644754	-0.149837
Predicted	DAPK3_HUMAN	CDK9_HUMAN	3862.31	0.991362	0.960874	29.3719	138.044		CDK9_HUMAN	0.221747	0.559968	0.202423	0.355259	0.447672		CDK9_HUMAN	0.221747	0.559968	0.202423	0.355259	0.447672
Predicted	DAPK3_HUMAN	CDKL1_HUMAN	661.336	0.991362	0.960874	29.3719	23.6369		CDKL1_HUMAN	-0.00894885	-0.158798	0.23154	0.338929	0.0152584		CDKL1_HUMAN	-0.00894885	-0.158798	0.23154	0.338929	0.0152584
Predicted	DAPK3_HUMAN	CDKL5_HUMAN	1693.81	0.991362	0.960874	29.3719	60.539		CDKL5_HUMAN	0.337585	0.203136	-0.182582	-0.239124	0.187514		CDKL5_HUMAN	0.337585	0.203136	-0.182582	-0.239124	0.187514
Predicted	DAPK3_HUMAN	CDKN3_HUMAN	34.031	0.991362	0.960874	29.3719	1.21631		CDKN3_HUMAN	-1.08328	-1.11101	-0.164727	-0.612567	-0.889404		CDKN3_HUMAN	-1.08328	-1.11101	-0.164727	-0.612567	-0.889404
Predicted	DAPK3_HUMAN	CDN1B_HUMAN	157.568	0.991362	0.960874	29.3719	5.63168		CDN1B_HUMAN	0.244581	-0.225494	-0.442418	-0.261809	-0.251045		CDN1B_HUMAN	0.244581	-0.225494	-0.442418	-0.261809	-0.251045
Predicted	DAPK3_HUMAN	CDN1C_HUMAN	34.031	0.991362	0.960874	29.3719	1.21631		CDN1C_HUMAN	-0.0426608	-0.278445	-0.098267	-0.198377	0.00955554		CDN1C_HUMAN	-0.0426608	-0.278445	-0.098267	-0.198377	0.00955554
Predicted	DAPK3_HUMAN	CECR2_HUMAN	49.4944	0.991362	0.960874	0.858266	60.539		CECR2_HUMAN	-0.623345	0.227652	-0.295218	0.69717	-0.254184		CECR2_HUMAN	-0.623345	0.227652	-0.295218	0.69717	-0.254184
Predicted	DAPK3_HUMAN	CELF1_HUMAN	34.031	0.991362	0.960874	29.3719	1.21631		CELF1_HUMAN	0.823933	0.1222	0.106602	-0.0725359	-0.179252		CELF1_HUMAN	0.823933	0.1222	0.106602	-0.0725359	-0.179252
Predicted	DAPK3_HUMAN	CELF3_HUMAN	34.031	0.991362	0.960874	29.3719	1.21631		CELF3_HUMAN	0.0465546	0.294043	0.148021	0.204842	0.171735		CELF3_HUMAN	0.0465546	0.294043	0.148021	0.204842	0.171735
Predicted	DAPK3_HUMAN	CENPR_HUMAN	49.4944	0.991362	0.960874	0.858266	60.539		CENPR_HUMAN	-0.509679	-0.100902	-0.0745227	-0.80728	-0.691781		CENPR_HUMAN	-0.509679	-0.100902	-0.0745227	-0.80728	-0.691781
Predicted	DAPK3_HUMAN	CHD1_HUMAN	49.4944	0.991362	0.960874	0.858266	60.539		CHD1_HUMAN	-0.255905	-0.569587	-0.692165	-0.583008	-0.725965		CHD1_HUMAN	-0.255905	-0.569587	-0.692165	-0.583008	-0.725965
Predicted	DAPK3_HUMAN	CHD5_HUMAN	49.4944	0.991362	0.960874	0.858266	60.539		CHD5_HUMAN	-0.00919114	0.25524	0.500826	2.3868	0.400371		CHD5_HUMAN	-0.00919114	0.25524	0.500826	2.3868	0.400371
Predicted	DAPK3_HUMAN	CHIN_HUMAN	34.031	0.991362	0.960874	29.3719	1.21631		CHIN_HUMAN	-0.417563	-0.196829	-0.407411	-0.178593	-0.376257		CHIN_HUMAN	-0.417563	-0.196829	-0.407411	-0.178593	-0.376257
Predicted	DAPK3_HUMAN	CHK1_HUMAN	661.336	0.991362	0.960874	29.3719	23.6369		CHK1_HUMAN	-0.556722	-0.525779	-0.462214	-0.380701	-0.667074		CHK1_HUMAN	-0.556722	-0.525779	-0.462214	-0.380701	-0.667074
Predicted	DAPK3_HUMAN	CHK2_HUMAN	33956.2	0.991362	0.960874	83.3534	427.659		CHK2_HUMAN	-0.0101951	-0.356651	0.124723	-0.464993	-0.137796		CHK2_HUMAN	-0.0101951	-0.356651	0.124723	-0.464993	-0.137796
Predicted	DAPK3_HUMAN	CHL1_HUMAN	34.031	0.991362	0.960874	29.3719	1.21631		CHL1_HUMAN	-0.0532643	0.631699	0.258793	0.634509	0.696693		CHL1_HUMAN	-0.0532643	0.631699	0.258793	0.634509	0.696693
Predicted	DAPK3_HUMAN	CIRBP_HUMAN	34.031	0.991362	0.960874	29.3719	1.21631		CIRBP_HUMAN	1.15027	1.42928	0.860033	0.917385	1.34007		CIRBP_HUMAN	1.15027	1.42928	0.860033	0.917385	1.34007
Predicted	DAPK3_HUMAN	CITE1_HUMAN	49.4944	0.991362	0.960874	0.858266	60.539		CITE1_HUMAN	-1.13011	-0.441467	-0.318692	-0.298571	0.404091		CITE1_HUMAN	-1.13011	-0.441467	-0.318692	-0.298571	0.404091
Predicted	DAPK3_HUMAN	CKS2_HUMAN	34.031	0.991362	0.960874	29.3719	1.21631		CKS2_HUMAN	-1.09823	-1.0289	-0.493246	-0.938224	-1.18595		CKS2_HUMAN	-1.09823	-1.0289	-0.493246	-0.938224	-1.18595
Predicted	DAPK3_HUMAN	CLK1_HUMAN	1693.81	0.991362	0.960874	29.3719	60.539		CLK1_HUMAN	0.255425	-0.0923553	-0.557824	-0.561117	0.289753		CLK1_HUMAN	0.255425	-0.0923553	-0.557824	-0.561117	0.289753
Predicted	DAPK3_HUMAN	CNPD1_HUMAN	34.031	0.991362	0.960874	29.3719	1.21631		CNPD1_HUMAN	0.0781495	0.379307	0.420109	0.488553	0.406387		CNPD1_HUMAN	0.0781495	0.379307	0.420109	0.488553	0.406387
Predicted	DAPK3_HUMAN	CNTN1_HUMAN	34.031	0.991362	0.960874	29.3719	1.21631		CNTN1_HUMAN	-0.0836881	0.387786	0.351813	0.224343	0.352028		CNTN1_HUMAN	-0.0836881	0.387786	0.351813	0.224343	0.352028
Predicted	DAPK3_HUMAN	CNTN2_HUMAN	34.031	0.991362	0.960874	29.3719	1.21631		CNTN2_HUMAN	-0.25888	0.533927	0.37845	1.15034	0.137091		CNTN2_HUMAN	-0.25888	0.533927	0.37845	1.15034	0.137091
Predicted	DAPK3_HUMAN	CRADD_HUMAN	49.4944	0.991362	0.960874	0.858266	60.539		CRADD_HUMAN	-0.441699	0.0281509	-0.178667	-0.0153414	-0.128612		CRADD_HUMAN	-0.441699	0.0281509	-0.178667	-0.0153414	-0.128612
Predicted	DAPK3_HUMAN	CREB1_HUMAN	112.859	0.991362	0.960874	0.858266	138.044		CREB1_HUMAN	0.0686263	-0.0409301	-0.0172155	-0.403787	-0.115249		CREB1_HUMAN	0.0686263	-0.0409301	-0.0172155	-0.403787	-0.115249
Predicted	DAPK3_HUMAN	CSF1R_HUMAN	3862.31	0.991362	0.960874	29.3719	138.044		CSF1R_HUMAN	-0.583402	0.150175	0.884997	0.652602	0.0285789		CSF1R_HUMAN	-0.583402	0.150175	0.884997	0.652602	0.0285789
Predicted	DAPK3_HUMAN	CSKP_HUMAN	661.336	0.991362	0.960874	29.3719	23.6369		CSKP_HUMAN	0.559949	0.0970392	-0.303707	-0.0394662	-0.309137		CSKP_HUMAN	0.559949	0.0970392	-0.303707	-0.0394662	-0.309137
Predicted	DAPK3_HUMAN	CSRN2_HUMAN	49.4944	0.991362	0.960874	0.858266	60.539		CSRN2_HUMAN	0.434376	0.549249	0.031802	0.034766	0.0468496		CSRN2_HUMAN	0.434376	0.549249	0.031802	0.034766	0.0468496
Predicted	DAPK3_HUMAN	CSTFT_HUMAN	34.031	0.991362	0.960874	29.3719	1.21631		CSTFT_HUMAN	-0.586581	-0.259909	-0.305412	-0.310605	-0.410546		CSTFT_HUMAN	-0.586581	-0.259909	-0.305412	-0.310605	-0.410546
Predicted	DAPK3_HUMAN	CTCF_HUMAN	49.4944	0.991362	0.960874	0.858266	60.539		CTCF_HUMAN	0.031263	-0.308275	-0.180989	-0.0214546	-0.100168		CTCF_HUMAN	0.031263	-0.308275	-0.180989	-0.0214546	-0.100168
Predicted	DAPK3_HUMAN	CTNB1_HUMAN	112.859	0.991362	0.960874	0.858266	138.044		CTNB1_HUMAN	-0.345664	0.624331	0.157363	-0.00229853	-0.231641		CTNB1_HUMAN	-0.345664	0.624331	0.157363	-0.00229853	-0.231641
Predicted	DAPK3_HUMAN	CYH1_HUMAN	34.031	0.991362	0.960874	29.3719	1.21631		CYH1_HUMAN	1.08525	0.462705	0.467427	0.205789	0.64782		CYH1_HUMAN	1.08525	0.462705	0.467427	0.205789	0.64782
Predicted	DAPK3_HUMAN	CYH3_HUMAN	34.031	0.991362	0.960874	29.3719	1.21631		CYH3_HUMAN	0.807887	0.126504	0.649559	-0.225136	0.139514		CYH3_HUMAN	0.807887	0.126504	0.649559	-0.225136	0.139514
Predicted	DAPK3_HUMAN	CYH4_HUMAN	34.031	0.991362	0.960874	29.3719	1.21631		CYH4_HUMAN	0.415955	-0.513494	-0.474807	0.1144	-0.408442		CYH4_HUMAN	0.415955	-0.513494	-0.474807	0.1144	-0.408442
Predicted	DAPK3_HUMAN	DCLK1_HUMAN	661.336	0.991362	0.960874	29.3719	23.6369		DAPK3_HUMAN	1.69716	0.657212	0.874368	1.06822	1.04213		DAPK3_HUMAN	1.69716	0.657212	0.874368	1.06822	1.04213
Predicted	DAPK3_HUMAN	DDR1_HUMAN	1693.81	0.991362	0.960874	29.3719	60.539		DAPK3_HUMAN	1.69716	0.657212	0.874368	1.06822	1.04213		DAPK3_HUMAN	1.69716	0.657212	0.874368	1.06822	1.04213
Predicted	DAPK3_HUMAN	DDR2_HUMAN	1693.81	0.991362	0.960874	29.3719	60.539		DAPK3_HUMAN	1.69716	0.657212	0.874368	1.06822	1.04213		DAPK3_HUMAN	1.69716	0.657212	0.874368	1.06822	1.04213
Predicted	DAPK3_HUMAN	DEDD_HUMAN	248.443	0.991362	0.960874	0.858266	303.883		DAPK3_HUMAN	1.69716	0.657212	0.874368	1.06822	1.04213		DAPK3_HUMAN	1.69716	0.657212	0.874368	1.06822	1.04213
Predicted	DAPK3_HUMAN	DGKA_HUMAN	157.568	0.991362	0.960874	29.3719	5.63168		DAPK3_HUMAN	1.69716	0.657212	0.874368	1.06822	1.04213		DAPK3_HUMAN	1.69716	0.657212	0.874368	1.06822	1.04213
Predicted	DAPK3_HUMAN	DGKD_HUMAN	447.157	0.991362	0.960874	83.3534	5.63168		DAPK3_HUMAN	1.69716	0.657212	0.874368	1.06822	1.04213		DAPK3_HUMAN	1.69716	0.657212	0.874368	1.06822	1.04213
Predicted	DAPK3_HUMAN	DGKE_HUMAN	157.568	0.991362	0.960874	29.3719	5.63168		DAPK3_HUMAN	1.69716	0.657212	0.874368	1.06822	1.04213		DAPK3_HUMAN	1.69716	0.657212	0.874368	1.06822	1.04213
Predicted	DAPK3_HUMAN	DGKQ_HUMAN	157.568	0.991362	0.960874	29.3719	5.63168		DAPK3_HUMAN	1.69716	0.657212	0.874368	1.06822	1.04213		DAPK3_HUMAN	1.69716	0.657212	0.874368	1.06822	1.04213
Predicted	DAPK3_HUMAN	DIRA2_HUMAN	34.031	0.991362	0.960874	29.3719	1.21631		DAPK3_HUMAN	1.69716	0.657212	0.874368	1.06822	1.04213		DAPK3_HUMAN	1.69716	0.657212	0.874368	1.06822	1.04213
Predicted	DAPK3_HUMAN	DNMT1_HUMAN	49.4944	0.991362	0.960874	0.858266	60.539		DAPK3_HUMAN	1.69716	0.657212	0.874368	1.06822	1.04213		DAPK3_HUMAN	1.69716	0.657212	0.874368	1.06822	1.04213
Predicted	DAPK3_HUMAN	DOK4_HUMAN	34.031	0.991362	0.960874	29.3719	1.21631		DAPK3_HUMAN	1.69716	0.657212	0.874368	1.06822	1.04213		DAPK3_HUMAN	1.69716	0.657212	0.874368	1.06822	1.04213
Predicted	DAPK3_HUMAN	DPF1_HUMAN	49.4944	0.991362	0.960874	0.858266	60.539		DAPK3_HUMAN	1.69716	0.657212	0.874368	1.06822	1.04213		DAPK3_HUMAN	1.69716	0.657212	0.874368	1.06822	1.04213
Predicted	DAPK3_HUMAN	DSCAM_HUMAN	34.031	0.991362	0.960874	29.3719	1.21631		DAPK3_HUMAN	1.69716	0.657212	0.874368	1.06822	1.04213		DAPK3_HUMAN	1.69716	0.657212	0.874368	1.06822	1.04213
Predicted	DAPK3_HUMAN	DYN2_HUMAN	157.568	0.991362	0.960874	29.3719	5.63168		DAPK3_HUMAN	1.69716	0.657212	0.874368	1.06822	1.04213		DAPK3_HUMAN	1.69716	0.657212	0.874368	1.06822	1.04213
Predicted	DAPK3_HUMAN	DYR1A_HUMAN	1693.81	0.991362	0.960874	29.3719	60.539		DAPK3_HUMAN	1.69716	0.657212	0.874368	1.06822	1.04213		DAPK3_HUMAN	1.69716	0.657212	0.874368	1.06822	1.04213
Predicted	DAPK3_HUMAN	DYR1B_HUMAN	661.336	0.991362	0.960874	29.3719	23.6369		DAPK3_HUMAN	1.69716	0.657212	0.874368	1.06822	1.04213		DAPK3_HUMAN	1.69716	0.657212	0.874368	1.06822	1.04213
Predicted	DAPK3_HUMAN	DYRK2_HUMAN	1693.81	0.991362	0.960874	29.3719	60.539		DAPK3_HUMAN	1.69716	0.657212	0.874368	1.06822	1.04213		DAPK3_HUMAN	1.69716	0.657212	0.874368	1.06822	1.04213
Predicted	DAPK3_HUMAN	DYRK3_HUMAN	661.336	0.991362	0.960874	29.3719	23.6369		DAPK3_HUMAN	1.69716	0.657212	0.874368	1.06822	1.04213		DAPK3_HUMAN	1.69716	0.657212	0.874368	1.06822	1.04213
Predicted	DAPK3_HUMAN	DYRK4_HUMAN	661.336	0.991362	0.960874	29.3719	23.6369		DAPK3_HUMAN	1.69716	0.657212	0.874368	1.06822	1.04213		DAPK3_HUMAN	1.69716	0.657212	0.874368	1.06822	1.04213
Predicted	DAPK3_HUMAN	E2AK2_HUMAN	1693.81	0.991362	0.960874	29.3719	60.539		DAPK3_HUMAN	1.69716	0.657212	0.874368	1.06822	1.04213		DAPK3_HUMAN	1.69716	0.657212	0.874368	1.06822	1.04213
Predicted	DAPK3_HUMAN	EED_HUMAN	49.4944	0.991362	0.960874	0.858266	60.539		DAPK3_HUMAN	1.69716	0.657212	0.874368	1.06822	1.04213		DAPK3_HUMAN	1.69716	0.657212	0.874368	1.06822	1.04213
Predicted	DAPK3_HUMAN	EHMT2_HUMAN	157.568	0.991362	0.960874	29.3719	5.63168		DAPK3_HUMAN	1.69716	0.657212	0.874368	1.06822	1.04213		DAPK3_HUMAN	1.69716	0.657212	0.874368	1.06822	1.04213
Predicted	DAPK3_HUMAN	EIF3G_HUMAN	34.031	0.991362	0.960874	29.3719	1.21631		DAPK3_HUMAN	1.69716	0.657212	0.874368	1.06822	1.04213		DAPK3_HUMAN	1.69716	0.657212	0.874368	1.06822	1.04213
Predicted	DAPK3_HUMAN	ELAV1_HUMAN	34.031	0.991362	0.960874	29.3719	1.21631		DAPK3_HUMAN	1.69716	0.657212	0.874368	1.06822	1.04213		DAPK3_HUMAN	1.69716	0.657212	0.874368	1.06822	1.04213
Predicted	DAPK3_HUMAN	ELAV3_HUMAN	34.031	0.991362	0.960874	29.3719	1.21631		DAPK3_HUMAN	1.69716	0.657212	0.874368	1.06822	1.04213		DAPK3_HUMAN	1.69716	0.657212	0.874368	1.06822	1.04213
Predicted	DAPK3_HUMAN	ENOX2_HUMAN	34.031	0.991362	0.960874	29.3719	1.21631		DAPK3_HUMAN	1.69716	0.657212	0.874368	1.06822	1.04213		DAPK3_HUMAN	1.69716	0.657212	0.874368	1.06822	1.04213
Predicted	DAPK3_HUMAN	EPHA1_HUMAN	1693.81	0.991362	0.960874	29.3719	60.539		DAPK3_HUMAN	1.69716	0.657212	0.874368	1.06822	1.04213		DAPK3_HUMAN	1.69716	0.657212	0.874368	1.06822	1.04213
Predicted	DAPK3_HUMAN	EPHA3_HUMAN	1693.81	0.991362	0.960874	29.3719	60.539		DAPK3_HUMAN	1.69716	0.657212	0.874368	1.06822	1.04213		DAPK3_HUMAN	1.69716	0.657212	0.874368	1.06822	1.04213
Predicted	DAPK3_HUMAN	EPHB1_HUMAN	1693.81	0.991362	0.960874	29.3719	60.539		DAPK3_HUMAN	1.69716	0.657212	0.874368	1.06822	1.04213		DAPK3_HUMAN	1.69716	0.657212	0.874368	1.06822	1.04213
Predicted	DAPK3_HUMAN	EPHB2_HUMAN	661.336	0.991362	0.960874	29.3719	23.6369		DAPK3_HUMAN	1.69716	0.657212	0.874368	1.06822	1.04213		DAPK3_HUMAN	1.69716	0.657212	0.874368	1.06822	1.04213
Predicted	DAPK3_HUMAN	EPHB3_HUMAN	1693.81	0.991362	0.960874	29.3719	60.539		DAPK3_HUMAN	1.69716	0.657212	0.874368	1.06822	1.04213		DAPK3_HUMAN	1.69716	0.657212	0.874368	1.06822	1.04213
Predicted	DAPK3_HUMAN	ERBB2_HUMAN	8502.32	0.991362	0.960874	29.3719	303.883		DAPK3_HUMAN	1.69716	0.657212	0.874368	1.06822	1.04213		DAPK3_HUMAN	1.69716	0.657212	0.874368	1.06822	1.04213
Predicted	DAPK3_HUMAN	ERBB3_HUMAN	661.336	0.991362	0.960874	29.3719	23.6369		DAPK3_HUMAN	1.69716	0.657212	0.874368	1.06822	1.04213		DAPK3_HUMAN	1.69716	0.657212	0.874368	1.06822	1.04213
Predicted	DAPK3_HUMAN	ERCC3_HUMAN	112.859	0.991362	0.960874	0.858266	138.044		DAPK3_HUMAN	1.69716	0.657212	0.874368	1.06822	1.04213		DAPK3_HUMAN	1.69716	0.657212	0.874368	1.06822	1.04213
Predicted	DAPK3_HUMAN	ESR1_HUMAN	49.4944	0.991362	0.960874	0.858266	60.539		DAPK3_HUMAN	1.69716	0.657212	0.874368	1.06822	1.04213		DAPK3_HUMAN	1.69716	0.657212	0.874368	1.06822	1.04213
Predicted	DAPK3_HUMAN	EYA1_HUMAN	49.4944	0.991362	0.960874	0.858266	60.539		DAPK3_HUMAN	1.69716	0.657212	0.874368	1.06822	1.04213		DAPK3_HUMAN	1.69716	0.657212	0.874368	1.06822	1.04213
Predicted	DAPK3_HUMAN	EYA2_HUMAN	112.859	0.991362	0.960874	0.858266	138.044		DAPK3_HUMAN	1.69716	0.657212	0.874368	1.06822	1.04213		DAPK3_HUMAN	1.69716	0.657212	0.874368	1.06822	1.04213
Predicted	DAPK3_HUMAN	EZH2_HUMAN	49.4944	0.991362	0.960874	0.858266	60.539		DAPK3_HUMAN	1.69716	0.657212	0.874368	1.06822	1.04213		DAPK3_HUMAN	1.69716	0.657212	0.874368	1.06822	1.04213
Predicted	DAPK3_HUMAN	FAK2_HUMAN	8502.32	0.991362	0.960874	29.3719	303.883		DAPK3_HUMAN	1.69716	0.657212	0.874368	1.06822	1.04213		DAPK3_HUMAN	1.69716	0.657212	0.874368	1.06822	1.04213
Predicted	DAPK3_HUMAN	FARP1_HUMAN	34.031	0.991362	0.960874	29.3719	1.21631		DAPK3_HUMAN	1.69716	0.657212	0.874368	1.06822	1.04213		DAPK3_HUMAN	1.69716	0.657212	0.874368	1.06822	1.04213
Predicted	DAPK3_HUMAN	FARP2_HUMAN	34.031	0.991362	0.960874	29.3719	1.21631		DAPK3_HUMAN	1.69716	0.657212	0.874368	1.06822	1.04213		DAPK3_HUMAN	1.69716	0.657212	0.874368	1.06822	1.04213
Predicted	DAPK3_HUMAN	FASTK_HUMAN	49.4944	0.991362	0.960874	0.858266	60.539		DAPK3_HUMAN	1.69716	0.657212	0.874368	1.06822	1.04213		DAPK3_HUMAN	1.69716	0.657212	0.874368	1.06822	1.04213
Predicted	DAPK3_HUMAN	FEM1B_HUMAN	1693.81	0.991362	0.960874	29.3719	60.539		DAPK3_HUMAN	1.69716	0.657212	0.874368	1.06822	1.04213		DAPK3_HUMAN	1.69716	0.657212	0.874368	1.06822	1.04213
Predicted	DAPK3_HUMAN	FGF2_HUMAN	49.4944	0.991362	0.960874	0.858266	60.539		DAPK3_HUMAN	1.69716	0.657212	0.874368	1.06822	1.04213		DAPK3_HUMAN	1.69716	0.657212	0.874368	1.06822	1.04213
Predicted	DAPK3_HUMAN	FGR_HUMAN	1693.81	0.991362	0.960874	29.3719	60.539		DAPK3_HUMAN	1.69716	0.657212	0.874368	1.06822	1.04213		DAPK3_HUMAN	1.69716	0.657212	0.874368	1.06822	1.04213
Predicted	DAPK3_HUMAN	FKB1A_HUMAN	34.031	0.991362	0.960874	29.3719	1.21631		DAPK3_HUMAN	1.69716	0.657212	0.874368	1.06822	1.04213		DAPK3_HUMAN	1.69716	0.657212	0.874368	1.06822	1.04213
Predicted	DAPK3_HUMAN	FKB1B_HUMAN	34.031	0.991362	0.960874	29.3719	1.21631		DAPK3_HUMAN	1.69716	0.657212	0.874368	1.06822	1.04213		DAPK3_HUMAN	1.69716	0.657212	0.874368	1.06822	1.04213
Predicted	DAPK3_HUMAN	FKBP4_HUMAN	34.031	0.991362	0.960874	29.3719	1.21631		DAPK3_HUMAN	1.69716	0.657212	0.874368	1.06822	1.04213		DAPK3_HUMAN	1.69716	0.657212	0.874368	1.06822	1.04213
Predicted	DAPK3_HUMAN	FKBP6_HUMAN	34.031	0.991362	0.960874	29.3719	1.21631		DAPK3_HUMAN	1.69716	0.657212	0.874368	1.06822	1.04213		DAPK3_HUMAN	1.69716	0.657212	0.874368	1.06822	1.04213
Predicted	DAPK3_HUMAN	FKBP8_HUMAN	157.568	0.991362	0.960874	29.3719	5.63168		DAPK3_HUMAN	1.69716	0.657212	0.874368	1.06822	1.04213		DAPK3_HUMAN	1.69716	0.657212	0.874368	1.06822	1.04213
Predicted	DAPK3_HUMAN	FOXA3_HUMAN	49.4944	0.991362	0.960874	0.858266	60.539		DAPK3_HUMAN	1.69716	0.657212	0.874368	1.06822	1.04213		DAPK3_HUMAN	1.69716	0.657212	0.874368	1.06822	1.04213
Predicted	DAPK3_HUMAN	FOXK2_HUMAN	661.336	0.991362	0.960874	29.3719	23.6369		DAPK3_HUMAN	1.69716	0.657212	0.874368	1.06822	1.04213		DAPK3_HUMAN	1.69716	0.657212	0.874368	1.06822	1.04213
Predicted	DAPK3_HUMAN	FOXO3_HUMAN	112.859	0.991362	0.960874	0.858266	138.044		DAPK3_HUMAN	1.69716	0.657212	0.874368	1.06822	1.04213		DAPK3_HUMAN	1.69716	0.657212	0.874368	1.06822	1.04213
Predicted	DAPK3_HUMAN	FYN_HUMAN	1693.81	0.991362	0.960874	29.3719	60.539		DAPK3_HUMAN	1.69716	0.657212	0.874368	1.06822	1.04213		DAPK3_HUMAN	1.69716	0.657212	0.874368	1.06822	1.04213
Predicted	DAPK3_HUMAN	G3BP1_HUMAN	34.031	0.991362	0.960874	29.3719	1.21631		DAPK3_HUMAN	1.69716	0.657212	0.874368	1.06822	1.04213		DAPK3_HUMAN	1.69716	0.657212	0.874368	1.06822	1.04213
Predicted	DAPK3_HUMAN	G3BP2_HUMAN	34.031	0.991362	0.960874	29.3719	1.21631		DAPK3_HUMAN	1.69716	0.657212	0.874368	1.06822	1.04213		DAPK3_HUMAN	1.69716	0.657212	0.874368	1.06822	1.04213
Predicted	DAPK3_HUMAN	GAB1_HUMAN	34.031	0.991362	0.960874	29.3719	1.21631		DAPK3_HUMAN	1.69716	0.657212	0.874368	1.06822	1.04213		DAPK3_HUMAN	1.69716	0.657212	0.874368	1.06822	1.04213
Predicted	DAPK3_HUMAN	GAB2_HUMAN	34.031	0.991362	0.960874	29.3719	1.21631		DAPK3_HUMAN	1.69716	0.657212	0.874368	1.06822	1.04213		DAPK3_HUMAN	1.69716	0.657212	0.874368	1.06822	1.04213
Predicted	DAPK3_HUMAN	GABP1_HUMAN	661.336	0.991362	0.960874	29.3719	23.6369		DAPK3_HUMAN	1.69716	0.657212	0.874368	1.06822	1.04213		DAPK3_HUMAN	1.69716	0.657212	0.874368	1.06822	1.04213
Predicted	DAPK3_HUMAN	GEM_HUMAN	34.031	0.991362	0.960874	29.3719	1.21631		DAPK3_HUMAN	1.69716	0.657212	0.874368	1.06822	1.04213		DAPK3_HUMAN	1.69716	0.657212	0.874368	1.06822	1.04213
Predicted	DAPK3_HUMAN	GRB10_HUMAN	34.031	0.991362	0.960874	29.3719	1.21631		DAPK3_HUMAN	1.69716	0.657212	0.874368	1.06822	1.04213		DAPK3_HUMAN	1.69716	0.657212	0.874368	1.06822	1.04213
Predicted	DAPK3_HUMAN	GRB7_HUMAN	34.031	0.991362	0.960874	29.3719	1.21631		DAPK3_HUMAN	1.69716	0.657212	0.874368	1.06822	1.04213		DAPK3_HUMAN	1.69716	0.657212	0.874368	1.06822	1.04213
Predicted	DAPK3_HUMAN	GRK6_HUMAN	661.336	0.991362	0.960874	29.3719	23.6369		DAPK3_HUMAN	1.69716	0.657212	0.874368	1.06822	1.04213		DAPK3_HUMAN	1.69716	0.657212	0.874368	1.06822	1.04213
Predicted	DAPK3_HUMAN	GRP1_HUMAN	34.031	0.991362	0.960874	29.3719	1.21631		DAPK3_HUMAN	1.69716	0.657212	0.874368	1.06822	1.04213		DAPK3_HUMAN	1.69716	0.657212	0.874368	1.06822	1.04213
Predicted	DAPK3_HUMAN	GSK3A_HUMAN	661.336	0.991362	0.960874	29.3719	23.6369		DAPK3_HUMAN	1.69716	0.657212	0.874368	1.06822	1.04213		DAPK3_HUMAN	1.69716	0.657212	0.874368	1.06822	1.04213
Predicted	DAPK3_HUMAN	GSK3B_HUMAN	661.336	0.991362	0.960874	29.3719	23.6369		DAPK3_HUMAN	1.69716	0.657212	0.874368	1.06822	1.04213		DAPK3_HUMAN	1.69716	0.657212	0.874368	1.06822	1.04213
Predicted	DAPK3_HUMAN	HCN2_HUMAN	34.031	0.991362	0.960874	29.3719	1.21631		DAPK3_HUMAN	1.69716	0.657212	0.874368	1.06822	1.04213		DAPK3_HUMAN	1.69716	0.657212	0.874368	1.06822	1.04213
Predicted	DAPK3_HUMAN	HDA10_HUMAN	49.4944	0.991362	0.960874	0.858266	60.539		DAPK3_HUMAN	1.69716	0.657212	0.874368	1.06822	1.04213		DAPK3_HUMAN	1.69716	0.657212	0.874368	1.06822	1.04213
Predicted	DAPK3_HUMAN	HDAC1_HUMAN	49.4944	0.991362	0.960874	0.858266	60.539		DAPK3_HUMAN	1.69716	0.657212	0.874368	1.06822	1.04213		DAPK3_HUMAN	1.69716	0.657212	0.874368	1.06822	1.04213
Predicted	DAPK3_HUMAN	HDAC2_HUMAN	49.4944	0.991362	0.960874	0.858266	60.539		DAPK3_HUMAN	1.69716	0.657212	0.874368	1.06822	1.04213		DAPK3_HUMAN	1.69716	0.657212	0.874368	1.06822	1.04213
Predicted	DAPK3_HUMAN	HDAC5_HUMAN	49.4944	0.991362	0.960874	0.858266	60.539		DAPK3_HUMAN	1.69716	0.657212	0.874368	1.06822	1.04213		DAPK3_HUMAN	1.69716	0.657212	0.874368	1.06822	1.04213
Predicted	DAPK3_HUMAN	HDAC6_HUMAN	49.4944	0.991362	0.960874	0.858266	60.539		DAPK3_HUMAN	1.69716	0.657212	0.874368	1.06822	1.04213		DAPK3_HUMAN	1.69716	0.657212	0.874368	1.06822	1.04213
Predicted	DAPK3_HUMAN	HDAC9_HUMAN	49.4944	0.991362	0.960874	0.858266	60.539		DAPK3_HUMAN	1.69716	0.657212	0.874368	1.06822	1.04213		DAPK3_HUMAN	1.69716	0.657212	0.874368	1.06822	1.04213
Predicted	DAPK3_HUMAN	HIRA_HUMAN	49.4944	0.991362	0.960874	0.858266	60.539		DAPK3_HUMAN	1.69716	0.657212	0.874368	1.06822	1.04213		DAPK3_HUMAN	1.69716	0.657212	0.874368	1.06822	1.04213
Predicted	DAPK3_HUMAN	HLTF_HUMAN	49.4944	0.991362	0.960874	0.858266	60.539		DAPK3_HUMAN	1.69716	0.657212	0.874368	1.06822	1.04213		DAPK3_HUMAN	1.69716	0.657212	0.874368	1.06822	1.04213
Predicted	DAPK3_HUMAN	HNRDL_HUMAN	661.336	0.991362	0.960874	29.3719	23.6369		DAPK3_HUMAN	1.69716	0.657212	0.874368	1.06822	1.04213		DAPK3_HUMAN	1.69716	0.657212	0.874368	1.06822	1.04213
Predicted	DAPK3_HUMAN	HNRPC_HUMAN	34.031	0.991362	0.960874	29.3719	1.21631		DAPK3_HUMAN	1.69716	0.657212	0.874368	1.06822	1.04213		DAPK3_HUMAN	1.69716	0.657212	0.874368	1.06822	1.04213
Predicted	DAPK3_HUMAN	HNRPM_HUMAN	34.031	0.991362	0.960874	29.3719	1.21631		DAPK3_HUMAN	1.69716	0.657212	0.874368	1.06822	1.04213		DAPK3_HUMAN	1.69716	0.657212	0.874368	1.06822	1.04213
Predicted	DAPK3_HUMAN	HNRPQ_HUMAN	34.031	0.991362	0.960874	29.3719	1.21631		DAPK3_HUMAN	1.69716	0.657212	0.874368	1.06822	1.04213		DAPK3_HUMAN	1.69716	0.657212	0.874368	1.06822	1.04213
Predicted	DAPK3_HUMAN	HSF1_HUMAN	49.4944	0.991362	0.960874	0.858266	60.539		DAPK3_HUMAN	1.69716	0.657212	0.874368	1.06822	1.04213		DAPK3_HUMAN	1.69716	0.657212	0.874368	1.06822	1.04213
Predicted	DAPK3_HUMAN	HTAI2_HUMAN	49.4944	0.991362	0.960874	0.858266	60.539		DAPK3_HUMAN	1.69716	0.657212	0.874368	1.06822	1.04213		DAPK3_HUMAN	1.69716	0.657212	0.874368	1.06822	1.04213
Predicted	DAPK3_HUMAN	IBP7_HUMAN	34.031	0.991362	0.960874	29.3719	1.21631		DAPK3_HUMAN	1.69716	0.657212	0.874368	1.06822	1.04213		DAPK3_HUMAN	1.69716	0.657212	0.874368	1.06822	1.04213
Predicted	DAPK3_HUMAN	IGF1R_HUMAN	1693.81	0.991362	0.960874	29.3719	60.539		DAPK3_HUMAN	1.69716	0.657212	0.874368	1.06822	1.04213		DAPK3_HUMAN	1.69716	0.657212	0.874368	1.06822	1.04213
Predicted	DAPK3_HUMAN	IKBA_HUMAN	157.568	0.991362	0.960874	29.3719	5.63168		DAPK3_HUMAN	1.69716	0.657212	0.874368	1.06822	1.04213		DAPK3_HUMAN	1.69716	0.657212	0.874368	1.06822	1.04213
Predicted	DAPK3_HUMAN	IKKE_HUMAN	661.336	0.991362	0.960874	29.3719	23.6369		DAPK3_HUMAN	1.69716	0.657212	0.874368	1.06822	1.04213		DAPK3_HUMAN	1.69716	0.657212	0.874368	1.06822	1.04213
Predicted	DAPK3_HUMAN	IL1R1_HUMAN	34.031	0.991362	0.960874	29.3719	1.21631		DAPK3_HUMAN	1.69716	0.657212	0.874368	1.06822	1.04213		DAPK3_HUMAN	1.69716	0.657212	0.874368	1.06822	1.04213
Predicted	DAPK3_HUMAN	ILRL1_HUMAN	34.031	0.991362	0.960874	29.3719	1.21631		DAPK3_HUMAN	1.69716	0.657212	0.874368	1.06822	1.04213		DAPK3_HUMAN	1.69716	0.657212	0.874368	1.06822	1.04213
Predicted	DAPK3_HUMAN	IPKA_HUMAN	34.031	0.991362	0.960874	29.3719	1.21631		DAPK3_HUMAN	1.69716	0.657212	0.874368	1.06822	1.04213		DAPK3_HUMAN	1.69716	0.657212	0.874368	1.06822	1.04213
Predicted	DAPK3_HUMAN	IRF3_HUMAN	49.4944	0.991362	0.960874	0.858266	60.539		DAPK3_HUMAN	1.69716	0.657212	0.874368	1.06822	1.04213		DAPK3_HUMAN	1.69716	0.657212	0.874368	1.06822	1.04213
Predicted	DAPK3_HUMAN	IRF7_HUMAN	49.4944	0.991362	0.960874	0.858266	60.539		DAPK3_HUMAN	1.69716	0.657212	0.874368	1.06822	1.04213		DAPK3_HUMAN	1.69716	0.657212	0.874368	1.06822	1.04213
Predicted	DAPK3_HUMAN	IRS1_HUMAN	34.031	0.991362	0.960874	29.3719	1.21631		DAPK3_HUMAN	1.69716	0.657212	0.874368	1.06822	1.04213		DAPK3_HUMAN	1.69716	0.657212	0.874368	1.06822	1.04213
Predicted	DAPK3_HUMAN	ISLR_HUMAN	34.031	0.991362	0.960874	29.3719	1.21631		DAPK3_HUMAN	1.69716	0.657212	0.874368	1.06822	1.04213		DAPK3_HUMAN	1.69716	0.657212	0.874368	1.06822	1.04213
Predicted	DAPK3_HUMAN	KALRN_HUMAN	4806.82	0.991362	0.960874	83.3534	60.539		DAPK3_HUMAN	1.69716	0.657212	0.874368	1.06822	1.04213		DAPK3_HUMAN	1.69716	0.657212	0.874368	1.06822	1.04213
Predicted	DAPK3_HUMAN	KANK1_HUMAN	34.031	0.991362	0.960874	29.3719	1.21631		DAPK3_HUMAN	1.69716	0.657212	0.874368	1.06822	1.04213		DAPK3_HUMAN	1.69716	0.657212	0.874368	1.06822	1.04213
Predicted	DAPK3_HUMAN	KAT2A_HUMAN	49.4944	0.991362	0.960874	0.858266	60.539		DAPK3_HUMAN	1.69716	0.657212	0.874368	1.06822	1.04213		DAPK3_HUMAN	1.69716	0.657212	0.874368	1.06822	1.04213
Predicted	DAPK3_HUMAN	KAT5_HUMAN	49.4944	0.991362	0.960874	0.858266	60.539		DAPK3_HUMAN	1.69716	0.657212	0.874368	1.06822	1.04213		DAPK3_HUMAN	1.69716	0.657212	0.874368	1.06822	1.04213
Predicted	DAPK3_HUMAN	KAT6A_HUMAN	49.4944	0.991362	0.960874	0.858266	60.539		DAPK3_HUMAN	1.69716	0.657212	0.874368	1.06822	1.04213		DAPK3_HUMAN	1.69716	0.657212	0.874368	1.06822	1.04213
Predicted	DAPK3_HUMAN	KC1D_HUMAN	1693.81	0.991362	0.960874	29.3719	60.539		DAPK3_HUMAN	1.69716	0.657212	0.874368	1.06822	1.04213		DAPK3_HUMAN	1.69716	0.657212	0.874368	1.06822	1.04213
Predicted	DAPK3_HUMAN	KC1G2_HUMAN	1693.81	0.991362	0.960874	29.3719	60.539		DAPK3_HUMAN	1.69716	0.657212	0.874368	1.06822	1.04213		DAPK3_HUMAN	1.69716	0.657212	0.874368	1.06822	1.04213
Predicted	DAPK3_HUMAN	KCC2B_HUMAN	1693.81	0.991362	0.960874	29.3719	60.539		DAPK3_HUMAN	1.69716	0.657212	0.874368	1.06822	1.04213		DAPK3_HUMAN	1.69716	0.657212	0.874368	1.06822	1.04213
Predicted	DAPK3_HUMAN	KCC2D_HUMAN	661.336	0.991362	0.960874	29.3719	23.6369		DAPK3_HUMAN	1.69716	0.657212	0.874368	1.06822	1.04213		DAPK3_HUMAN	1.69716	0.657212	0.874368	1.06822	1.04213
Predicted	DAPK3_HUMAN	KCNH2_HUMAN	157.568	0.991362	0.960874	29.3719	5.63168		DAPK3_HUMAN	1.69716	0.657212	0.874368	1.06822	1.04213		DAPK3_HUMAN	1.69716	0.657212	0.874368	1.06822	1.04213
Predicted	DAPK3_HUMAN	KDM2A_HUMAN	49.4944	0.991362	0.960874	0.858266	60.539		DAPK3_HUMAN	1.69716	0.657212	0.874368	1.06822	1.04213		DAPK3_HUMAN	1.69716	0.657212	0.874368	1.06822	1.04213
Predicted	DAPK3_HUMAN	KDM4A_HUMAN	49.4944	0.991362	0.960874	0.858266	60.539		DAPK3_HUMAN	1.69716	0.657212	0.874368	1.06822	1.04213		DAPK3_HUMAN	1.69716	0.657212	0.874368	1.06822	1.04213
Predicted	DAPK3_HUMAN	KDM5C_HUMAN	49.4944	0.991362	0.960874	0.858266	60.539		DAPK3_HUMAN	1.69716	0.657212	0.874368	1.06822	1.04213		DAPK3_HUMAN	1.69716	0.657212	0.874368	1.06822	1.04213
Predicted	DAPK3_HUMAN	KGP1_HUMAN	1876.78	0.991362	0.960874	83.3534	23.6369		DAPK3_HUMAN	1.69716	0.657212	0.874368	1.06822	1.04213		DAPK3_HUMAN	1.69716	0.657212	0.874368	1.06822	1.04213
Predicted	DAPK3_HUMAN	KGP2_HUMAN	1876.78	0.991362	0.960874	83.3534	23.6369		DAPK3_HUMAN	1.69716	0.657212	0.874368	1.06822	1.04213		DAPK3_HUMAN	1.69716	0.657212	0.874368	1.06822	1.04213
Predicted	DAPK3_HUMAN	KI13B_HUMAN	34.031	0.991362	0.960874	29.3719	1.21631		DAPK3_HUMAN	1.69716	0.657212	0.874368	1.06822	1.04213		DAPK3_HUMAN	1.69716	0.657212	0.874368	1.06822	1.04213
Predicted	DAPK3_HUMAN	KI67_HUMAN	34.031	0.991362	0.960874	29.3719	1.21631		DAPK3_HUMAN	1.69716	0.657212	0.874368	1.06822	1.04213		DAPK3_HUMAN	1.69716	0.657212	0.874368	1.06822	1.04213
Predicted	DAPK3_HUMAN	KIF14_HUMAN	34.031	0.991362	0.960874	29.3719	1.21631		DAPK3_HUMAN	1.69716	0.657212	0.874368	1.06822	1.04213		DAPK3_HUMAN	1.69716	0.657212	0.874368	1.06822	1.04213
Predicted	DAPK3_HUMAN	KIF1A_HUMAN	96.5752	0.991362	0.960874	83.3534	1.21631		DAPK3_HUMAN	1.69716	0.657212	0.874368	1.06822	1.04213		DAPK3_HUMAN	1.69716	0.657212	0.874368	1.06822	1.04213
Predicted	DAPK3_HUMAN	KIT_HUMAN	3862.31	0.991362	0.960874	29.3719	138.044		DAPK3_HUMAN	1.69716	0.657212	0.874368	1.06822	1.04213		DAPK3_HUMAN	1.69716	0.657212	0.874368	1.06822	1.04213
Predicted	DAPK3_HUMAN	KKCC2_HUMAN	1693.81	0.991362	0.960874	29.3719	60.539		DAPK3_HUMAN	1.69716	0.657212	0.874368	1.06822	1.04213		DAPK3_HUMAN	1.69716	0.657212	0.874368	1.06822	1.04213
Predicted	DAPK3_HUMAN	KLF10_HUMAN	49.4944	0.991362	0.960874	0.858266	60.539		DAPK3_HUMAN	1.69716	0.657212	0.874368	1.06822	1.04213		DAPK3_HUMAN	1.69716	0.657212	0.874368	1.06822	1.04213
Predicted	DAPK3_HUMAN	KPCB_HUMAN	53143	0.991362	0.960874	130.452	427.659		DAPK3_HUMAN	1.69716	0.657212	0.874368	1.06822	1.04213		DAPK3_HUMAN	1.69716	0.657212	0.874368	1.06822	1.04213
Predicted	DAPK3_HUMAN	KPCD_HUMAN	7522.88	0.991362	0.960874	130.452	60.539		DAPK3_HUMAN	1.69716	0.657212	0.874368	1.06822	1.04213		DAPK3_HUMAN	1.69716	0.657212	0.874368	1.06822	1.04213
Predicted	DAPK3_HUMAN	KPCD1_HUMAN	37762.1	0.991362	0.960874	130.452	303.883		DAPK3_HUMAN	1.69716	0.657212	0.874368	1.06822	1.04213		DAPK3_HUMAN	1.69716	0.657212	0.874368	1.06822	1.04213
Predicted	DAPK3_HUMAN	KPCG_HUMAN	2937.25	0.991362	0.960874	130.452	23.6369		DAPK3_HUMAN	1.69716	0.657212	0.874368	1.06822	1.04213		DAPK3_HUMAN	1.69716	0.657212	0.874368	1.06822	1.04213
Predicted	DAPK3_HUMAN	KPCT_HUMAN	37762.1	0.991362	0.960874	130.452	303.883		DAPK3_HUMAN	1.69716	0.657212	0.874368	1.06822	1.04213		DAPK3_HUMAN	1.69716	0.657212	0.874368	1.06822	1.04213
Predicted	DAPK3_HUMAN	KPSH1_HUMAN	661.336	0.991362	0.960874	29.3719	23.6369		DAPK3_HUMAN	1.69716	0.657212	0.874368	1.06822	1.04213		DAPK3_HUMAN	1.69716	0.657212	0.874368	1.06822	1.04213
Predicted	DAPK3_HUMAN	KS6A1_HUMAN	4806.82	0.991362	0.960874	83.3534	60.539		DAPK3_HUMAN	1.69716	0.657212	0.874368	1.06822	1.04213		DAPK3_HUMAN	1.69716	0.657212	0.874368	1.06822	1.04213
Predicted	DAPK3_HUMAN	KS6A2_HUMAN	4806.82	0.991362	0.960874	83.3534	60.539		DAPK3_HUMAN	1.69716	0.657212	0.874368	1.06822	1.04213		DAPK3_HUMAN	1.69716	0.657212	0.874368	1.06822	1.04213
Predicted	DAPK3_HUMAN	KS6A3_HUMAN	4806.82	0.991362	0.960874	83.3534	60.539		DAPK3_HUMAN	1.69716	0.657212	0.874368	1.06822	1.04213		DAPK3_HUMAN	1.69716	0.657212	0.874368	1.06822	1.04213
Predicted	DAPK3_HUMAN	KS6B1_HUMAN	4806.82	0.991362	0.960874	83.3534	60.539		DAPK3_HUMAN	1.69716	0.657212	0.874368	1.06822	1.04213		DAPK3_HUMAN	1.69716	0.657212	0.874368	1.06822	1.04213
Predicted	DAPK3_HUMAN	KS6B2_HUMAN	1876.78	0.991362	0.960874	83.3534	23.6369		DAPK3_HUMAN	1.69716	0.657212	0.874368	1.06822	1.04213		DAPK3_HUMAN	1.69716	0.657212	0.874368	1.06822	1.04213
Predicted	DAPK3_HUMAN	KS6C1_HUMAN	661.336	0.991362	0.960874	29.3719	23.6369		DAPK3_HUMAN	1.69716	0.657212	0.874368	1.06822	1.04213		DAPK3_HUMAN	1.69716	0.657212	0.874368	1.06822	1.04213
Predicted	DAPK3_HUMAN	L1CAM_HUMAN	34.031	0.991362	0.960874	29.3719	1.21631		DAPK3_HUMAN	1.69716	0.657212	0.874368	1.06822	1.04213		DAPK3_HUMAN	1.69716	0.657212	0.874368	1.06822	1.04213
Predicted	DAPK3_HUMAN	LA_HUMAN	34.031	0.991362	0.960874	29.3719	1.21631		DAPK3_HUMAN	1.69716	0.657212	0.874368	1.06822	1.04213		DAPK3_HUMAN	1.69716	0.657212	0.874368	1.06822	1.04213
Predicted	DAPK3_HUMAN	LCK_HUMAN	1693.81	0.991362	0.960874	29.3719	60.539		DAPK3_HUMAN	1.69716	0.657212	0.874368	1.06822	1.04213		DAPK3_HUMAN	1.69716	0.657212	0.874368	1.06822	1.04213
Predicted	DAPK3_HUMAN	LDB1_HUMAN	49.4944	0.991362	0.960874	0.858266	60.539		DAPK3_HUMAN	1.69716	0.657212	0.874368	1.06822	1.04213		DAPK3_HUMAN	1.69716	0.657212	0.874368	1.06822	1.04213
Predicted	DAPK3_HUMAN	LIMK2_HUMAN	661.336	0.991362	0.960874	29.3719	23.6369		DAPK3_HUMAN	1.69716	0.657212	0.874368	1.06822	1.04213		DAPK3_HUMAN	1.69716	0.657212	0.874368	1.06822	1.04213
Predicted	DAPK3_HUMAN	LMBL1_HUMAN	112.859	0.991362	0.960874	0.858266	138.044		DAPK3_HUMAN	1.69716	0.657212	0.874368	1.06822	1.04213		DAPK3_HUMAN	1.69716	0.657212	0.874368	1.06822	1.04213
Predicted	DAPK3_HUMAN	LMBL2_HUMAN	49.4944	0.991362	0.960874	0.858266	60.539		DAPK3_HUMAN	1.69716	0.657212	0.874368	1.06822	1.04213		DAPK3_HUMAN	1.69716	0.657212	0.874368	1.06822	1.04213
Predicted	DAPK3_HUMAN	LRRN2_HUMAN	34.031	0.991362	0.960874	29.3719	1.21631		DAPK3_HUMAN	1.69716	0.657212	0.874368	1.06822	1.04213		DAPK3_HUMAN	1.69716	0.657212	0.874368	1.06822	1.04213
Predicted	DAPK3_HUMAN	LSAMP_HUMAN	34.031	0.991362	0.960874	29.3719	1.21631		DAPK3_HUMAN	1.69716	0.657212	0.874368	1.06822	1.04213		DAPK3_HUMAN	1.69716	0.657212	0.874368	1.06822	1.04213
Predicted	DAPK3_HUMAN	M3K11_HUMAN	1693.81	0.991362	0.960874	29.3719	60.539		DAPK3_HUMAN	1.69716	0.657212	0.874368	1.06822	1.04213		DAPK3_HUMAN	1.69716	0.657212	0.874368	1.06822	1.04213
Predicted	DAPK3_HUMAN	M3K13_HUMAN	1693.81	0.991362	0.960874	29.3719	60.539		DAPK3_HUMAN	1.69716	0.657212	0.874368	1.06822	1.04213		DAPK3_HUMAN	1.69716	0.657212	0.874368	1.06822	1.04213
Predicted	DAPK3_HUMAN	M3K14_HUMAN	661.336	0.991362	0.960874	29.3719	23.6369		DAPK3_HUMAN	1.69716	0.657212	0.874368	1.06822	1.04213		DAPK3_HUMAN	1.69716	0.657212	0.874368	1.06822	1.04213
Predicted	DAPK3_HUMAN	M3K5_HUMAN	1693.81	0.991362	0.960874	29.3719	60.539		DAPK3_HUMAN	1.69716	0.657212	0.874368	1.06822	1.04213		DAPK3_HUMAN	1.69716	0.657212	0.874368	1.06822	1.04213
Predicted	DAPK3_HUMAN	M3K7_HUMAN	8502.32	0.991362	0.960874	29.3719	303.883		DAPK3_HUMAN	1.69716	0.657212	0.874368	1.06822	1.04213		DAPK3_HUMAN	1.69716	0.657212	0.874368	1.06822	1.04213
Predicted	DAPK3_HUMAN	M3K8_HUMAN	661.336	0.991362	0.960874	29.3719	23.6369		DAPK3_HUMAN	1.69716	0.657212	0.874368	1.06822	1.04213		DAPK3_HUMAN	1.69716	0.657212	0.874368	1.06822	1.04213
Predicted	DAPK3_HUMAN	M4K2_HUMAN	1693.81	0.991362	0.960874	29.3719	60.539		DAPK3_HUMAN	1.69716	0.657212	0.874368	1.06822	1.04213		DAPK3_HUMAN	1.69716	0.657212	0.874368	1.06822	1.04213
Predicted	DAPK3_HUMAN	M4K3_HUMAN	1693.81	0.991362	0.960874	29.3719	60.539		DAPK3_HUMAN	1.69716	0.657212	0.874368	1.06822	1.04213		DAPK3_HUMAN	1.69716	0.657212	0.874368	1.06822	1.04213
Predicted	DAPK3_HUMAN	MAML1_HUMAN	49.4944	0.991362	0.960874	0.858266	60.539		DAPK3_HUMAN	1.69716	0.657212	0.874368	1.06822	1.04213		DAPK3_HUMAN	1.69716	0.657212	0.874368	1.06822	1.04213
Predicted	DAPK3_HUMAN	MAPK3_HUMAN	661.336	0.991362	0.960874	29.3719	23.6369		DAPK3_HUMAN	1.69716	0.657212	0.874368	1.06822	1.04213		DAPK3_HUMAN	1.69716	0.657212	0.874368	1.06822	1.04213
Predicted	DAPK3_HUMAN	MARK2_HUMAN	3862.31	0.991362	0.960874	29.3719	138.044		DAPK3_HUMAN	1.69716	0.657212	0.874368	1.06822	1.04213		DAPK3_HUMAN	1.69716	0.657212	0.874368	1.06822	1.04213
Predicted	DAPK3_HUMAN	MAST2_HUMAN	661.336	0.991362	0.960874	29.3719	23.6369		DAPK3_HUMAN	1.69716	0.657212	0.874368	1.06822	1.04213		DAPK3_HUMAN	1.69716	0.657212	0.874368	1.06822	1.04213
Predicted	DAPK3_HUMAN	MAT1_HUMAN	112.859	0.991362	0.960874	0.858266	138.044		DAPK3_HUMAN	1.69716	0.657212	0.874368	1.06822	1.04213		DAPK3_HUMAN	1.69716	0.657212	0.874368	1.06822	1.04213
Predicted	DAPK3_HUMAN	MATK_HUMAN	661.336	0.991362	0.960874	29.3719	23.6369		DAPK3_HUMAN	1.69716	0.657212	0.874368	1.06822	1.04213		DAPK3_HUMAN	1.69716	0.657212	0.874368	1.06822	1.04213
Predicted	DAPK3_HUMAN	MDC1_HUMAN	34.031	0.991362	0.960874	29.3719	1.21631		DAPK3_HUMAN	1.69716	0.657212	0.874368	1.06822	1.04213		DAPK3_HUMAN	1.69716	0.657212	0.874368	1.06822	1.04213
Predicted	DAPK3_HUMAN	MEF2C_HUMAN	112.859	0.991362	0.960874	0.858266	138.044		DAPK3_HUMAN	1.69716	0.657212	0.874368	1.06822	1.04213		DAPK3_HUMAN	1.69716	0.657212	0.874368	1.06822	1.04213
Predicted	DAPK3_HUMAN	MEF2D_HUMAN	49.4944	0.991362	0.960874	0.858266	60.539		DAPK3_HUMAN	1.69716	0.657212	0.874368	1.06822	1.04213		DAPK3_HUMAN	1.69716	0.657212	0.874368	1.06822	1.04213
Predicted	DAPK3_HUMAN	MELK_HUMAN	3862.31	0.991362	0.960874	29.3719	138.044		DAPK3_HUMAN	1.69716	0.657212	0.874368	1.06822	1.04213		DAPK3_HUMAN	1.69716	0.657212	0.874368	1.06822	1.04213
Predicted	DAPK3_HUMAN	MERTK_HUMAN	1876.78	0.991362	0.960874	83.3534	23.6369		DAPK3_HUMAN	1.69716	0.657212	0.874368	1.06822	1.04213		DAPK3_HUMAN	1.69716	0.657212	0.874368	1.06822	1.04213
Predicted	DAPK3_HUMAN	MINK1_HUMAN	3862.31	0.991362	0.960874	29.3719	138.044		DAPK3_HUMAN	1.69716	0.657212	0.874368	1.06822	1.04213		DAPK3_HUMAN	1.69716	0.657212	0.874368	1.06822	1.04213
Predicted	DAPK3_HUMAN	MINT_HUMAN	661.336	0.991362	0.960874	29.3719	23.6369		DAPK3_HUMAN	1.69716	0.657212	0.874368	1.06822	1.04213		DAPK3_HUMAN	1.69716	0.657212	0.874368	1.06822	1.04213
Predicted	DAPK3_HUMAN	MK09_HUMAN	661.336	0.991362	0.960874	29.3719	23.6369		DAPK3_HUMAN	1.69716	0.657212	0.874368	1.06822	1.04213		DAPK3_HUMAN	1.69716	0.657212	0.874368	1.06822	1.04213
Predicted	DAPK3_HUMAN	MK10_HUMAN	661.336	0.991362	0.960874	29.3719	23.6369		DAPK3_HUMAN	1.69716	0.657212	0.874368	1.06822	1.04213		DAPK3_HUMAN	1.69716	0.657212	0.874368	1.06822	1.04213
Predicted	DAPK3_HUMAN	MK12_HUMAN	3862.31	0.991362	0.960874	29.3719	138.044		DAPK3_HUMAN	1.69716	0.657212	0.874368	1.06822	1.04213		DAPK3_HUMAN	1.69716	0.657212	0.874368	1.06822	1.04213
Predicted	DAPK3_HUMAN	MK13_HUMAN	8502.32	0.991362	0.960874	29.3719	303.883		DAPK3_HUMAN	1.69716	0.657212	0.874368	1.06822	1.04213		DAPK3_HUMAN	1.69716	0.657212	0.874368	1.06822	1.04213
Predicted	DAPK3_HUMAN	MKNK1_HUMAN	1693.81	0.991362	0.960874	29.3719	60.539		DAPK3_HUMAN	1.69716	0.657212	0.874368	1.06822	1.04213		DAPK3_HUMAN	1.69716	0.657212	0.874368	1.06822	1.04213
Predicted	DAPK3_HUMAN	MLL3_HUMAN	49.4944	0.991362	0.960874	0.858266	60.539		DAPK3_HUMAN	1.69716	0.657212	0.874368	1.06822	1.04213		DAPK3_HUMAN	1.69716	0.657212	0.874368	1.06822	1.04213
Predicted	DAPK3_HUMAN	MLL4_HUMAN	49.4944	0.991362	0.960874	0.858266	60.539		DAPK3_HUMAN	1.69716	0.657212	0.874368	1.06822	1.04213		DAPK3_HUMAN	1.69716	0.657212	0.874368	1.06822	1.04213
Predicted	DAPK3_HUMAN	MLTK_HUMAN	1693.81	0.991362	0.960874	29.3719	60.539		DAPK3_HUMAN	1.69716	0.657212	0.874368	1.06822	1.04213		DAPK3_HUMAN	1.69716	0.657212	0.874368	1.06822	1.04213
Predicted	DAPK3_HUMAN	MNT_HUMAN	49.4944	0.991362	0.960874	0.858266	60.539		DAPK3_HUMAN	1.69716	0.657212	0.874368	1.06822	1.04213		DAPK3_HUMAN	1.69716	0.657212	0.874368	1.06822	1.04213
Predicted	DAPK3_HUMAN	MO4L2_HUMAN	49.4944	0.991362	0.960874	0.858266	60.539		DAPK3_HUMAN	1.69716	0.657212	0.874368	1.06822	1.04213		DAPK3_HUMAN	1.69716	0.657212	0.874368	1.06822	1.04213
Predicted	DAPK3_HUMAN	MOK_HUMAN	661.336	0.991362	0.960874	29.3719	23.6369		DAPK3_HUMAN	1.69716	0.657212	0.874368	1.06822	1.04213		DAPK3_HUMAN	1.69716	0.657212	0.874368	1.06822	1.04213
Predicted	DAPK3_HUMAN	MP2K1_HUMAN	1693.81	0.991362	0.960874	29.3719	60.539		DAPK3_HUMAN	1.69716	0.657212	0.874368	1.06822	1.04213		DAPK3_HUMAN	1.69716	0.657212	0.874368	1.06822	1.04213
Predicted	DAPK3_HUMAN	MP2K2_HUMAN	661.336	0.991362	0.960874	29.3719	23.6369		DAPK3_HUMAN	1.69716	0.657212	0.874368	1.06822	1.04213		DAPK3_HUMAN	1.69716	0.657212	0.874368	1.06822	1.04213
Predicted	DAPK3_HUMAN	MP2K5_HUMAN	661.336	0.991362	0.960874	29.3719	23.6369		DAPK3_HUMAN	1.69716	0.657212	0.874368	1.06822	1.04213		DAPK3_HUMAN	1.69716	0.657212	0.874368	1.06822	1.04213
Predicted	DAPK3_HUMAN	MRCKA_HUMAN	2937.25	0.991362	0.960874	130.452	23.6369		DAPK3_HUMAN	1.69716	0.657212	0.874368	1.06822	1.04213		DAPK3_HUMAN	1.69716	0.657212	0.874368	1.06822	1.04213
Predicted	DAPK3_HUMAN	MSX2_HUMAN	49.4944	0.991362	0.960874	0.858266	60.539		DAPK3_HUMAN	1.69716	0.657212	0.874368	1.06822	1.04213		DAPK3_HUMAN	1.69716	0.657212	0.874368	1.06822	1.04213
Predicted	DAPK3_HUMAN	MYBPH_HUMAN	34.031	0.991362	0.960874	29.3719	1.21631		DAPK3_HUMAN	1.69716	0.657212	0.874368	1.06822	1.04213		DAPK3_HUMAN	1.69716	0.657212	0.874368	1.06822	1.04213
Predicted	DAPK3_HUMAN	MYC_HUMAN	49.4944	0.991362	0.960874	0.858266	60.539		DAPK3_HUMAN	1.69716	0.657212	0.874368	1.06822	1.04213		DAPK3_HUMAN	1.69716	0.657212	0.874368	1.06822	1.04213
Predicted	DAPK3_HUMAN	MYLK_HUMAN	1876.78	0.991362	0.960874	83.3534	23.6369		DAPK3_HUMAN	1.69716	0.657212	0.874368	1.06822	1.04213		DAPK3_HUMAN	1.69716	0.657212	0.874368	1.06822	1.04213
Predicted	DAPK3_HUMAN	MYOD1_HUMAN	49.4944	0.991362	0.960874	0.858266	60.539		DAPK3_HUMAN	1.69716	0.657212	0.874368	1.06822	1.04213		DAPK3_HUMAN	1.69716	0.657212	0.874368	1.06822	1.04213
Predicted	DAPK3_HUMAN	MYOM1_HUMAN	34.031	0.991362	0.960874	29.3719	1.21631		DAPK3_HUMAN	1.69716	0.657212	0.874368	1.06822	1.04213		DAPK3_HUMAN	1.69716	0.657212	0.874368	1.06822	1.04213
Predicted	DAPK3_HUMAN	MYOM2_HUMAN	34.031	0.991362	0.960874	29.3719	1.21631		DAPK3_HUMAN	1.69716	0.657212	0.874368	1.06822	1.04213		DAPK3_HUMAN	1.69716	0.657212	0.874368	1.06822	1.04213
Predicted	DAPK3_HUMAN	MYPT2_HUMAN	34.031	0.991362	0.960874	29.3719	1.21631		DAPK3_HUMAN	1.69716	0.657212	0.874368	1.06822	1.04213		DAPK3_HUMAN	1.69716	0.657212	0.874368	1.06822	1.04213
Predicted	DAPK3_HUMAN	NBN_HUMAN	157.568	0.991362	0.960874	29.3719	5.63168		DAPK3_HUMAN	1.69716	0.657212	0.874368	1.06822	1.04213		DAPK3_HUMAN	1.69716	0.657212	0.874368	1.06822	1.04213
Predicted	DAPK3_HUMAN	NCALD_HUMAN	34.031	0.991362	0.960874	29.3719	1.21631		DAPK3_HUMAN	1.69716	0.657212	0.874368	1.06822	1.04213		DAPK3_HUMAN	1.69716	0.657212	0.874368	1.06822	1.04213
Predicted	DAPK3_HUMAN	NCAM2_HUMAN	34.031	0.991362	0.960874	29.3719	1.21631		DAPK3_HUMAN	1.69716	0.657212	0.874368	1.06822	1.04213		DAPK3_HUMAN	1.69716	0.657212	0.874368	1.06822	1.04213
Predicted	DAPK3_HUMAN	NCBP2_HUMAN	34.031	0.991362	0.960874	29.3719	1.21631		DAPK3_HUMAN	1.69716	0.657212	0.874368	1.06822	1.04213		DAPK3_HUMAN	1.69716	0.657212	0.874368	1.06822	1.04213
Predicted	DAPK3_HUMAN	NCOR1_HUMAN	49.4944	0.991362	0.960874	0.858266	60.539		DAPK3_HUMAN	1.69716	0.657212	0.874368	1.06822	1.04213		DAPK3_HUMAN	1.69716	0.657212	0.874368	1.06822	1.04213
Predicted	DAPK3_HUMAN	NCS1_HUMAN	34.031	0.991362	0.960874	29.3719	1.21631		DAPK3_HUMAN	1.69716	0.657212	0.874368	1.06822	1.04213		DAPK3_HUMAN	1.69716	0.657212	0.874368	1.06822	1.04213
Predicted	DAPK3_HUMAN	NDK3_HUMAN	49.4944	0.991362	0.960874	0.858266	60.539		DAPK3_HUMAN	1.69716	0.657212	0.874368	1.06822	1.04213		DAPK3_HUMAN	1.69716	0.657212	0.874368	1.06822	1.04213
Predicted	DAPK3_HUMAN	NEK2_HUMAN	3862.31	0.991362	0.960874	29.3719	138.044		DAPK3_HUMAN	1.69716	0.657212	0.874368	1.06822	1.04213		DAPK3_HUMAN	1.69716	0.657212	0.874368	1.06822	1.04213
Predicted	DAPK3_HUMAN	NEK3_HUMAN	661.336	0.991362	0.960874	29.3719	23.6369		DAPK3_HUMAN	1.69716	0.657212	0.874368	1.06822	1.04213		DAPK3_HUMAN	1.69716	0.657212	0.874368	1.06822	1.04213
Predicted	DAPK3_HUMAN	NELFE_HUMAN	661.336	0.991362	0.960874	29.3719	23.6369		DAPK3_HUMAN	1.69716	0.657212	0.874368	1.06822	1.04213		DAPK3_HUMAN	1.69716	0.657212	0.874368	1.06822	1.04213
Predicted	DAPK3_HUMAN	NFKB1_HUMAN	3862.31	0.991362	0.960874	29.3719	138.044		DAPK3_HUMAN	1.69716	0.657212	0.874368	1.06822	1.04213		DAPK3_HUMAN	1.69716	0.657212	0.874368	1.06822	1.04213
Predicted	DAPK3_HUMAN	NLK_HUMAN	11965.4	0.991362	0.960874	29.3719	427.659		DAPK3_HUMAN	1.69716	0.657212	0.874368	1.06822	1.04213		DAPK3_HUMAN	1.69716	0.657212	0.874368	1.06822	1.04213
Predicted	DAPK3_HUMAN	NOTC4_HUMAN	661.336	0.991362	0.960874	29.3719	23.6369		DAPK3_HUMAN	1.69716	0.657212	0.874368	1.06822	1.04213		DAPK3_HUMAN	1.69716	0.657212	0.874368	1.06822	1.04213
Predicted	DAPK3_HUMAN	NRCAM_HUMAN	34.031	0.991362	0.960874	29.3719	1.21631		DAPK3_HUMAN	1.69716	0.657212	0.874368	1.06822	1.04213		DAPK3_HUMAN	1.69716	0.657212	0.874368	1.06822	1.04213
Predicted	DAPK3_HUMAN	NUAK1_HUMAN	661.336	0.991362	0.960874	29.3719	23.6369		DAPK3_HUMAN	1.69716	0.657212	0.874368	1.06822	1.04213		DAPK3_HUMAN	1.69716	0.657212	0.874368	1.06822	1.04213
Predicted	DAPK3_HUMAN	OSBL3_HUMAN	34.031	0.991362	0.960874	29.3719	1.21631		DAPK3_HUMAN	1.69716	0.657212	0.874368	1.06822	1.04213		DAPK3_HUMAN	1.69716	0.657212	0.874368	1.06822	1.04213
Predicted	DAPK3_HUMAN	OSBP2_HUMAN	34.031	0.991362	0.960874	29.3719	1.21631		DAPK3_HUMAN	1.69716	0.657212	0.874368	1.06822	1.04213		DAPK3_HUMAN	1.69716	0.657212	0.874368	1.06822	1.04213
Predicted	DAPK3_HUMAN	OSGEP_HUMAN	34.031	0.991362	0.960874	29.3719	1.21631		DAPK3_HUMAN	1.69716	0.657212	0.874368	1.06822	1.04213		DAPK3_HUMAN	1.69716	0.657212	0.874368	1.06822	1.04213
Predicted	DAPK3_HUMAN	P63_HUMAN	112.859	0.991362	0.960874	0.858266	138.044		DAPK3_HUMAN	1.69716	0.657212	0.874368	1.06822	1.04213		DAPK3_HUMAN	1.69716	0.657212	0.874368	1.06822	1.04213
Predicted	DAPK3_HUMAN	PA2G6_HUMAN	34.031	0.991362	0.960874	29.3719	1.21631		DAPK3_HUMAN	1.69716	0.657212	0.874368	1.06822	1.04213		DAPK3_HUMAN	1.69716	0.657212	0.874368	1.06822	1.04213
Predicted	DAPK3_HUMAN	PABP4_HUMAN	34.031	0.991362	0.960874	29.3719	1.21631		DAPK3_HUMAN	1.69716	0.657212	0.874368	1.06822	1.04213		DAPK3_HUMAN	1.69716	0.657212	0.874368	1.06822	1.04213
Predicted	DAPK3_HUMAN	PAK1_HUMAN	10960.7	0.991362	0.960874	83.3534	138.044		DAPK3_HUMAN	1.69716	0.657212	0.874368	1.06822	1.04213		DAPK3_HUMAN	1.69716	0.657212	0.874368	1.06822	1.04213
Predicted	DAPK3_HUMAN	PAK2_HUMAN	24128.4	0.991362	0.960874	83.3534	303.883		DAPK3_HUMAN	1.69716	0.657212	0.874368	1.06822	1.04213		DAPK3_HUMAN	1.69716	0.657212	0.874368	1.06822	1.04213
Predicted	DAPK3_HUMAN	PAK3_HUMAN	1876.78	0.991362	0.960874	83.3534	23.6369		DAPK3_HUMAN	1.69716	0.657212	0.874368	1.06822	1.04213		DAPK3_HUMAN	1.69716	0.657212	0.874368	1.06822	1.04213
Predicted	DAPK3_HUMAN	PB1_HUMAN	49.4944	0.991362	0.960874	0.858266	60.539		DAPK3_HUMAN	1.69716	0.657212	0.874368	1.06822	1.04213		DAPK3_HUMAN	1.69716	0.657212	0.874368	1.06822	1.04213
Predicted	DAPK3_HUMAN	PGFRA_HUMAN	10960.7	0.991362	0.960874	83.3534	138.044		DAPK3_HUMAN	1.69716	0.657212	0.874368	1.06822	1.04213		DAPK3_HUMAN	1.69716	0.657212	0.874368	1.06822	1.04213
Predicted	DAPK3_HUMAN	PGFRB_HUMAN	4806.82	0.991362	0.960874	83.3534	60.539		DAPK3_HUMAN	1.69716	0.657212	0.874368	1.06822	1.04213		DAPK3_HUMAN	1.69716	0.657212	0.874368	1.06822	1.04213
Predicted	DAPK3_HUMAN	PGFRL_HUMAN	34.031	0.991362	0.960874	29.3719	1.21631		DAPK3_HUMAN	1.69716	0.657212	0.874368	1.06822	1.04213		DAPK3_HUMAN	1.69716	0.657212	0.874368	1.06822	1.04213
Predicted	DAPK3_HUMAN	PHF1_HUMAN	49.4944	0.991362	0.960874	0.858266	60.539		DAPK3_HUMAN	1.69716	0.657212	0.874368	1.06822	1.04213		DAPK3_HUMAN	1.69716	0.657212	0.874368	1.06822	1.04213
Predicted	DAPK3_HUMAN	PHF2_HUMAN	49.4944	0.991362	0.960874	0.858266	60.539		DAPK3_HUMAN	1.69716	0.657212	0.874368	1.06822	1.04213		DAPK3_HUMAN	1.69716	0.657212	0.874368	1.06822	1.04213
Predicted	DAPK3_HUMAN	PHKG1_HUMAN	661.336	0.991362	0.960874	29.3719	23.6369		DAPK3_HUMAN	1.69716	0.657212	0.874368	1.06822	1.04213		DAPK3_HUMAN	1.69716	0.657212	0.874368	1.06822	1.04213
Predicted	DAPK3_HUMAN	PHKG2_HUMAN	661.336	0.991362	0.960874	29.3719	23.6369		DAPK3_HUMAN	1.69716	0.657212	0.874368	1.06822	1.04213		DAPK3_HUMAN	1.69716	0.657212	0.874368	1.06822	1.04213
Predicted	DAPK3_HUMAN	PHX2B_HUMAN	49.4944	0.991362	0.960874	0.858266	60.539		DAPK3_HUMAN	1.69716	0.657212	0.874368	1.06822	1.04213		DAPK3_HUMAN	1.69716	0.657212	0.874368	1.06822	1.04213
Predicted	DAPK3_HUMAN	PI3R4_HUMAN	661.336	0.991362	0.960874	29.3719	23.6369		DAPK3_HUMAN	1.69716	0.657212	0.874368	1.06822	1.04213		DAPK3_HUMAN	1.69716	0.657212	0.874368	1.06822	1.04213
Predicted	DAPK3_HUMAN	PIM1_HUMAN	3862.31	0.991362	0.960874	29.3719	138.044		DAPK3_HUMAN	1.69716	0.657212	0.874368	1.06822	1.04213		DAPK3_HUMAN	1.69716	0.657212	0.874368	1.06822	1.04213
Predicted	DAPK3_HUMAN	PIM2_HUMAN	1693.81	0.991362	0.960874	29.3719	60.539		DAPK3_HUMAN	1.69716	0.657212	0.874368	1.06822	1.04213		DAPK3_HUMAN	1.69716	0.657212	0.874368	1.06822	1.04213
Predicted	DAPK3_HUMAN	PK3C3_HUMAN	49.4944	0.991362	0.960874	0.858266	60.539		DAPK3_HUMAN	1.69716	0.657212	0.874368	1.06822	1.04213		DAPK3_HUMAN	1.69716	0.657212	0.874368	1.06822	1.04213
Predicted	DAPK3_HUMAN	PKN1_HUMAN	33956.2	0.991362	0.960874	83.3534	427.659		DAPK3_HUMAN	1.69716	0.657212	0.874368	1.06822	1.04213		DAPK3_HUMAN	1.69716	0.657212	0.874368	1.06822	1.04213
Predicted	DAPK3_HUMAN	PLAL1_HUMAN	49.4944	0.991362	0.960874	0.858266	60.539		DAPK3_HUMAN	1.69716	0.657212	0.874368	1.06822	1.04213		DAPK3_HUMAN	1.69716	0.657212	0.874368	1.06822	1.04213
Predicted	DAPK3_HUMAN	PLAL2_HUMAN	49.4944	0.991362	0.960874	0.858266	60.539		DAPK3_HUMAN	1.69716	0.657212	0.874368	1.06822	1.04213		DAPK3_HUMAN	1.69716	0.657212	0.874368	1.06822	1.04213
Predicted	DAPK3_HUMAN	PLD1_HUMAN	34.031	0.991362	0.960874	29.3719	1.21631		DAPK3_HUMAN	1.69716	0.657212	0.874368	1.06822	1.04213		DAPK3_HUMAN	1.69716	0.657212	0.874368	1.06822	1.04213
Predicted	DAPK3_HUMAN	PLK4_HUMAN	661.336	0.991362	0.960874	29.3719	23.6369		DAPK3_HUMAN	1.69716	0.657212	0.874368	1.06822	1.04213		DAPK3_HUMAN	1.69716	0.657212	0.874368	1.06822	1.04213
Predicted	DAPK3_HUMAN	PLPL6_HUMAN	34.031	0.991362	0.960874	29.3719	1.21631		DAPK3_HUMAN	1.69716	0.657212	0.874368	1.06822	1.04213		DAPK3_HUMAN	1.69716	0.657212	0.874368	1.06822	1.04213
Predicted	DAPK3_HUMAN	PLSL_HUMAN	34.031	0.991362	0.960874	29.3719	1.21631		DAPK3_HUMAN	1.69716	0.657212	0.874368	1.06822	1.04213		DAPK3_HUMAN	1.69716	0.657212	0.874368	1.06822	1.04213
Predicted	DAPK3_HUMAN	PPE1_HUMAN	34.031	0.991362	0.960874	29.3719	1.21631		DAPK3_HUMAN	1.69716	0.657212	0.874368	1.06822	1.04213		DAPK3_HUMAN	1.69716	0.657212	0.874368	1.06822	1.04213
Predicted	DAPK3_HUMAN	PPIE_HUMAN	157.568	0.991362	0.960874	29.3719	5.63168		DAPK3_HUMAN	1.69716	0.657212	0.874368	1.06822	1.04213		DAPK3_HUMAN	1.69716	0.657212	0.874368	1.06822	1.04213
Predicted	DAPK3_HUMAN	PPLA_HUMAN	34.031	0.991362	0.960874	29.3719	1.21631		DAPK3_HUMAN	1.69716	0.657212	0.874368	1.06822	1.04213		DAPK3_HUMAN	1.69716	0.657212	0.874368	1.06822	1.04213
Predicted	DAPK3_HUMAN	PPRC1_HUMAN	661.336	0.991362	0.960874	29.3719	23.6369		DAPK3_HUMAN	1.69716	0.657212	0.874368	1.06822	1.04213		DAPK3_HUMAN	1.69716	0.657212	0.874368	1.06822	1.04213
Predicted	DAPK3_HUMAN	PRAME_HUMAN	49.4944	0.991362	0.960874	0.858266	60.539		DAPK3_HUMAN	1.69716	0.657212	0.874368	1.06822	1.04213		DAPK3_HUMAN	1.69716	0.657212	0.874368	1.06822	1.04213
Predicted	DAPK3_HUMAN	PRKDC_HUMAN	49.4944	0.991362	0.960874	0.858266	60.539		DAPK3_HUMAN	1.69716	0.657212	0.874368	1.06822	1.04213		DAPK3_HUMAN	1.69716	0.657212	0.874368	1.06822	1.04213
Predicted	DAPK3_HUMAN	PRP4B_HUMAN	661.336	0.991362	0.960874	29.3719	23.6369		DAPK3_HUMAN	1.69716	0.657212	0.874368	1.06822	1.04213		DAPK3_HUMAN	1.69716	0.657212	0.874368	1.06822	1.04213
Predicted	DAPK3_HUMAN	PSD10_HUMAN	661.336	0.991362	0.960874	29.3719	23.6369		DAPK3_HUMAN	1.69716	0.657212	0.874368	1.06822	1.04213		DAPK3_HUMAN	1.69716	0.657212	0.874368	1.06822	1.04213
Predicted	DAPK3_HUMAN	PUF60_HUMAN	1693.81	0.991362	0.960874	29.3719	60.539		DAPK3_HUMAN	1.69716	0.657212	0.874368	1.06822	1.04213		DAPK3_HUMAN	1.69716	0.657212	0.874368	1.06822	1.04213
Predicted	DAPK3_HUMAN	RAB14_HUMAN	34.031	0.991362	0.960874	29.3719	1.21631		DAPK3_HUMAN	1.69716	0.657212	0.874368	1.06822	1.04213		DAPK3_HUMAN	1.69716	0.657212	0.874368	1.06822	1.04213
Predicted	DAPK3_HUMAN	RAB1B_HUMAN	34.031	0.991362	0.960874	29.3719	1.21631		DAPK3_HUMAN	1.69716	0.657212	0.874368	1.06822	1.04213		DAPK3_HUMAN	1.69716	0.657212	0.874368	1.06822	1.04213
Predicted	DAPK3_HUMAN	RAB20_HUMAN	34.031	0.991362	0.960874	29.3719	1.21631		DAPK3_HUMAN	1.69716	0.657212	0.874368	1.06822	1.04213		DAPK3_HUMAN	1.69716	0.657212	0.874368	1.06822	1.04213
Predicted	DAPK3_HUMAN	RAB2A_HUMAN	34.031	0.991362	0.960874	29.3719	1.21631		DAPK3_HUMAN	1.69716	0.657212	0.874368	1.06822	1.04213		DAPK3_HUMAN	1.69716	0.657212	0.874368	1.06822	1.04213
Predicted	DAPK3_HUMAN	RAB31_HUMAN	34.031	0.991362	0.960874	29.3719	1.21631		DAPK3_HUMAN	1.69716	0.657212	0.874368	1.06822	1.04213		DAPK3_HUMAN	1.69716	0.657212	0.874368	1.06822	1.04213
Predicted	DAPK3_HUMAN	RAB35_HUMAN	157.568	0.991362	0.960874	29.3719	5.63168		DAPK3_HUMAN	1.69716	0.657212	0.874368	1.06822	1.04213		DAPK3_HUMAN	1.69716	0.657212	0.874368	1.06822	1.04213
Predicted	DAPK3_HUMAN	RAB36_HUMAN	34.031	0.991362	0.960874	29.3719	1.21631		DAPK3_HUMAN	1.69716	0.657212	0.874368	1.06822	1.04213		DAPK3_HUMAN	1.69716	0.657212	0.874368	1.06822	1.04213
Predicted	DAPK3_HUMAN	RAB3A_HUMAN	34.031	0.991362	0.960874	29.3719	1.21631		DAPK3_HUMAN	1.69716	0.657212	0.874368	1.06822	1.04213		DAPK3_HUMAN	1.69716	0.657212	0.874368	1.06822	1.04213
Predicted	DAPK3_HUMAN	RAB4A_HUMAN	34.031	0.991362	0.960874	29.3719	1.21631		DAPK3_HUMAN	1.69716	0.657212	0.874368	1.06822	1.04213		DAPK3_HUMAN	1.69716	0.657212	0.874368	1.06822	1.04213
Predicted	DAPK3_HUMAN	RAB5B_HUMAN	34.031	0.991362	0.960874	29.3719	1.21631		DAPK3_HUMAN	1.69716	0.657212	0.874368	1.06822	1.04213		DAPK3_HUMAN	1.69716	0.657212	0.874368	1.06822	1.04213
Predicted	DAPK3_HUMAN	RAB5C_HUMAN	34.031	0.991362	0.960874	29.3719	1.21631		DAPK3_HUMAN	1.69716	0.657212	0.874368	1.06822	1.04213		DAPK3_HUMAN	1.69716	0.657212	0.874368	1.06822	1.04213
Predicted	DAPK3_HUMAN	RAB6B_HUMAN	34.031	0.991362	0.960874	29.3719	1.21631		DAPK3_HUMAN	1.69716	0.657212	0.874368	1.06822	1.04213		DAPK3_HUMAN	1.69716	0.657212	0.874368	1.06822	1.04213
Predicted	DAPK3_HUMAN	RAC2_HUMAN	34.031	0.991362	0.960874	29.3719	1.21631		DAPK3_HUMAN	1.69716	0.657212	0.874368	1.06822	1.04213		DAPK3_HUMAN	1.69716	0.657212	0.874368	1.06822	1.04213
Predicted	DAPK3_HUMAN	RAD_HUMAN	34.031	0.991362	0.960874	29.3719	1.21631		DAPK3_HUMAN	1.69716	0.657212	0.874368	1.06822	1.04213		DAPK3_HUMAN	1.69716	0.657212	0.874368	1.06822	1.04213
Predicted	DAPK3_HUMAN	RAF1_HUMAN	24128.4	0.991362	0.960874	83.3534	303.883		DAPK3_HUMAN	1.69716	0.657212	0.874368	1.06822	1.04213		DAPK3_HUMAN	1.69716	0.657212	0.874368	1.06822	1.04213
Predicted	DAPK3_HUMAN	RALA_HUMAN	157.568	0.991362	0.960874	29.3719	5.63168		DAPK3_HUMAN	1.69716	0.657212	0.874368	1.06822	1.04213		DAPK3_HUMAN	1.69716	0.657212	0.874368	1.06822	1.04213
Predicted	DAPK3_HUMAN	RALB_HUMAN	661.336	0.991362	0.960874	29.3719	23.6369		DAPK3_HUMAN	1.69716	0.657212	0.874368	1.06822	1.04213		DAPK3_HUMAN	1.69716	0.657212	0.874368	1.06822	1.04213
Predicted	DAPK3_HUMAN	RAN_HUMAN	34.031	0.991362	0.960874	29.3719	1.21631		DAPK3_HUMAN	1.69716	0.657212	0.874368	1.06822	1.04213		DAPK3_HUMAN	1.69716	0.657212	0.874368	1.06822	1.04213
Predicted	DAPK3_HUMAN	RAP1A_HUMAN	34.031	0.991362	0.960874	29.3719	1.21631		DAPK3_HUMAN	1.69716	0.657212	0.874368	1.06822	1.04213		DAPK3_HUMAN	1.69716	0.657212	0.874368	1.06822	1.04213
Predicted	DAPK3_HUMAN	RASF1_HUMAN	34.031	0.991362	0.960874	29.3719	1.21631		DAPK3_HUMAN	1.69716	0.657212	0.874368	1.06822	1.04213		DAPK3_HUMAN	1.69716	0.657212	0.874368	1.06822	1.04213
Predicted	DAPK3_HUMAN	RASK_HUMAN	34.031	0.991362	0.960874	29.3719	1.21631		DAPK3_HUMAN	1.69716	0.657212	0.874368	1.06822	1.04213		DAPK3_HUMAN	1.69716	0.657212	0.874368	1.06822	1.04213
Predicted	DAPK3_HUMAN	RB11A_HUMAN	157.568	0.991362	0.960874	29.3719	5.63168		DAPK3_HUMAN	1.69716	0.657212	0.874368	1.06822	1.04213		DAPK3_HUMAN	1.69716	0.657212	0.874368	1.06822	1.04213
Predicted	DAPK3_HUMAN	RB11B_HUMAN	34.031	0.991362	0.960874	29.3719	1.21631		DAPK3_HUMAN	1.69716	0.657212	0.874368	1.06822	1.04213		DAPK3_HUMAN	1.69716	0.657212	0.874368	1.06822	1.04213
Predicted	DAPK3_HUMAN	RB27A_HUMAN	34.031	0.991362	0.960874	29.3719	1.21631		DAPK3_HUMAN	1.69716	0.657212	0.874368	1.06822	1.04213		DAPK3_HUMAN	1.69716	0.657212	0.874368	1.06822	1.04213
Predicted	DAPK3_HUMAN	RB33A_HUMAN	34.031	0.991362	0.960874	29.3719	1.21631		DAPK3_HUMAN	1.69716	0.657212	0.874368	1.06822	1.04213		DAPK3_HUMAN	1.69716	0.657212	0.874368	1.06822	1.04213
Predicted	DAPK3_HUMAN	RB40B_HUMAN	34.031	0.991362	0.960874	29.3719	1.21631		DAPK3_HUMAN	1.69716	0.657212	0.874368	1.06822	1.04213		DAPK3_HUMAN	1.69716	0.657212	0.874368	1.06822	1.04213
Predicted	DAPK3_HUMAN	RBCC1_HUMAN	49.4944	0.991362	0.960874	0.858266	60.539		DAPK3_HUMAN	1.69716	0.657212	0.874368	1.06822	1.04213		DAPK3_HUMAN	1.69716	0.657212	0.874368	1.06822	1.04213
Predicted	DAPK3_HUMAN	RBL2_HUMAN	49.4944	0.991362	0.960874	0.858266	60.539		DAPK3_HUMAN	1.69716	0.657212	0.874368	1.06822	1.04213		DAPK3_HUMAN	1.69716	0.657212	0.874368	1.06822	1.04213
Predicted	DAPK3_HUMAN	RBL2B_HUMAN	34.031	0.991362	0.960874	29.3719	1.21631		DAPK3_HUMAN	1.69716	0.657212	0.874368	1.06822	1.04213		DAPK3_HUMAN	1.69716	0.657212	0.874368	1.06822	1.04213
Predicted	DAPK3_HUMAN	RBM14_HUMAN	661.336	0.991362	0.960874	29.3719	23.6369		DAPK3_HUMAN	1.69716	0.657212	0.874368	1.06822	1.04213		DAPK3_HUMAN	1.69716	0.657212	0.874368	1.06822	1.04213
Predicted	DAPK3_HUMAN	RBM38_HUMAN	34.031	0.991362	0.960874	29.3719	1.21631		DAPK3_HUMAN	1.69716	0.657212	0.874368	1.06822	1.04213		DAPK3_HUMAN	1.69716	0.657212	0.874368	1.06822	1.04213
Predicted	DAPK3_HUMAN	RBM4_HUMAN	34.031	0.991362	0.960874	29.3719	1.21631		DAPK3_HUMAN	1.69716	0.657212	0.874368	1.06822	1.04213		DAPK3_HUMAN	1.69716	0.657212	0.874368	1.06822	1.04213
Predicted	DAPK3_HUMAN	RBM4B_HUMAN	34.031	0.991362	0.960874	29.3719	1.21631		DAPK3_HUMAN	1.69716	0.657212	0.874368	1.06822	1.04213		DAPK3_HUMAN	1.69716	0.657212	0.874368	1.06822	1.04213
Predicted	DAPK3_HUMAN	RBPMS_HUMAN	661.336	0.991362	0.960874	29.3719	23.6369		DAPK3_HUMAN	1.69716	0.657212	0.874368	1.06822	1.04213		DAPK3_HUMAN	1.69716	0.657212	0.874368	1.06822	1.04213
Predicted	DAPK3_HUMAN	RBY1A_HUMAN	34.031	0.991362	0.960874	29.3719	1.21631		DAPK3_HUMAN	1.69716	0.657212	0.874368	1.06822	1.04213		DAPK3_HUMAN	1.69716	0.657212	0.874368	1.06822	1.04213
Predicted	DAPK3_HUMAN	RD23B_HUMAN	34.031	0.991362	0.960874	29.3719	1.21631		DAPK3_HUMAN	1.69716	0.657212	0.874368	1.06822	1.04213		DAPK3_HUMAN	1.69716	0.657212	0.874368	1.06822	1.04213
Predicted	DAPK3_HUMAN	REM1_HUMAN	34.031	0.991362	0.960874	29.3719	1.21631		DAPK3_HUMAN	1.69716	0.657212	0.874368	1.06822	1.04213		DAPK3_HUMAN	1.69716	0.657212	0.874368	1.06822	1.04213
Predicted	DAPK3_HUMAN	REQU_HUMAN	112.859	0.991362	0.960874	0.858266	138.044		DAPK3_HUMAN	1.69716	0.657212	0.874368	1.06822	1.04213		DAPK3_HUMAN	1.69716	0.657212	0.874368	1.06822	1.04213
Predicted	DAPK3_HUMAN	RFXK_HUMAN	661.336	0.991362	0.960874	29.3719	23.6369		DAPK3_HUMAN	1.69716	0.657212	0.874368	1.06822	1.04213		DAPK3_HUMAN	1.69716	0.657212	0.874368	1.06822	1.04213
Predicted	DAPK3_HUMAN	RGPS1_HUMAN	34.031	0.991362	0.960874	29.3719	1.21631		DAPK3_HUMAN	1.69716	0.657212	0.874368	1.06822	1.04213		DAPK3_HUMAN	1.69716	0.657212	0.874368	1.06822	1.04213
Predicted	DAPK3_HUMAN	RHBT2_HUMAN	34.031	0.991362	0.960874	29.3719	1.21631		DAPK3_HUMAN	1.69716	0.657212	0.874368	1.06822	1.04213		DAPK3_HUMAN	1.69716	0.657212	0.874368	1.06822	1.04213
Predicted	DAPK3_HUMAN	RHES_HUMAN	34.031	0.991362	0.960874	29.3719	1.21631		DAPK3_HUMAN	1.69716	0.657212	0.874368	1.06822	1.04213		DAPK3_HUMAN	1.69716	0.657212	0.874368	1.06822	1.04213
Predicted	DAPK3_HUMAN	RHG22_HUMAN	661.336	0.991362	0.960874	29.3719	23.6369		DAPK3_HUMAN	1.69716	0.657212	0.874368	1.06822	1.04213		DAPK3_HUMAN	1.69716	0.657212	0.874368	1.06822	1.04213
Predicted	DAPK3_HUMAN	RHG24_HUMAN	34.031	0.991362	0.960874	29.3719	1.21631		DAPK3_HUMAN	1.69716	0.657212	0.874368	1.06822	1.04213		DAPK3_HUMAN	1.69716	0.657212	0.874368	1.06822	1.04213
Predicted	DAPK3_HUMAN	RHG25_HUMAN	34.031	0.991362	0.960874	29.3719	1.21631		DAPK3_HUMAN	1.69716	0.657212	0.874368	1.06822	1.04213		DAPK3_HUMAN	1.69716	0.657212	0.874368	1.06822	1.04213
Predicted	DAPK3_HUMAN	RHG35_HUMAN	661.336	0.991362	0.960874	29.3719	23.6369		DAPK3_HUMAN	1.69716	0.657212	0.874368	1.06822	1.04213		DAPK3_HUMAN	1.69716	0.657212	0.874368	1.06822	1.04213
Predicted	DAPK3_HUMAN	RHOA_HUMAN	34.031	0.991362	0.960874	29.3719	1.21631		DAPK3_HUMAN	1.69716	0.657212	0.874368	1.06822	1.04213		DAPK3_HUMAN	1.69716	0.657212	0.874368	1.06822	1.04213
Predicted	DAPK3_HUMAN	RHOB_HUMAN	157.568	0.991362	0.960874	29.3719	5.63168		DAPK3_HUMAN	1.69716	0.657212	0.874368	1.06822	1.04213		DAPK3_HUMAN	1.69716	0.657212	0.874368	1.06822	1.04213
Predicted	DAPK3_HUMAN	RHOG_HUMAN	34.031	0.991362	0.960874	29.3719	1.21631		DAPK3_HUMAN	1.69716	0.657212	0.874368	1.06822	1.04213		DAPK3_HUMAN	1.69716	0.657212	0.874368	1.06822	1.04213
Predicted	DAPK3_HUMAN	RHOH_HUMAN	157.568	0.991362	0.960874	29.3719	5.63168		DAPK3_HUMAN	1.69716	0.657212	0.874368	1.06822	1.04213		DAPK3_HUMAN	1.69716	0.657212	0.874368	1.06822	1.04213
Predicted	DAPK3_HUMAN	RIT1_HUMAN	34.031	0.991362	0.960874	29.3719	1.21631		DAPK3_HUMAN	1.69716	0.657212	0.874368	1.06822	1.04213		DAPK3_HUMAN	1.69716	0.657212	0.874368	1.06822	1.04213
Predicted	DAPK3_HUMAN	RMXL1_HUMAN	34.031	0.991362	0.960874	29.3719	1.21631		DAPK3_HUMAN	1.69716	0.657212	0.874368	1.06822	1.04213		DAPK3_HUMAN	1.69716	0.657212	0.874368	1.06822	1.04213
Predicted	DAPK3_HUMAN	RND1_HUMAN	34.031	0.991362	0.960874	29.3719	1.21631		DAPK3_HUMAN	1.69716	0.657212	0.874368	1.06822	1.04213		DAPK3_HUMAN	1.69716	0.657212	0.874368	1.06822	1.04213
Predicted	DAPK3_HUMAN	ROA1_HUMAN	34.031	0.991362	0.960874	29.3719	1.21631		DAPK3_HUMAN	1.69716	0.657212	0.874368	1.06822	1.04213		DAPK3_HUMAN	1.69716	0.657212	0.874368	1.06822	1.04213
Predicted	DAPK3_HUMAN	ROA2_HUMAN	34.031	0.991362	0.960874	29.3719	1.21631		DAPK3_HUMAN	1.69716	0.657212	0.874368	1.06822	1.04213		DAPK3_HUMAN	1.69716	0.657212	0.874368	1.06822	1.04213
Predicted	DAPK3_HUMAN	ROAA_HUMAN	34.031	0.991362	0.960874	29.3719	1.21631		DAPK3_HUMAN	1.69716	0.657212	0.874368	1.06822	1.04213		DAPK3_HUMAN	1.69716	0.657212	0.874368	1.06822	1.04213
Predicted	DAPK3_HUMAN	ROR2_HUMAN	4806.82	0.991362	0.960874	83.3534	60.539		DAPK3_HUMAN	1.69716	0.657212	0.874368	1.06822	1.04213		DAPK3_HUMAN	1.69716	0.657212	0.874368	1.06822	1.04213
Predicted	DAPK3_HUMAN	ROS1_HUMAN	661.336	0.991362	0.960874	29.3719	23.6369		DAPK3_HUMAN	1.69716	0.657212	0.874368	1.06822	1.04213		DAPK3_HUMAN	1.69716	0.657212	0.874368	1.06822	1.04213
Predicted	DAPK3_HUMAN	RPB1_HUMAN	49.4944	0.991362	0.960874	0.858266	60.539		DAPK3_HUMAN	1.69716	0.657212	0.874368	1.06822	1.04213		DAPK3_HUMAN	1.69716	0.657212	0.874368	1.06822	1.04213
Predicted	DAPK3_HUMAN	RPB7_HUMAN	1693.81	0.991362	0.960874	29.3719	60.539		DAPK3_HUMAN	1.69716	0.657212	0.874368	1.06822	1.04213		DAPK3_HUMAN	1.69716	0.657212	0.874368	1.06822	1.04213
Predicted	DAPK3_HUMAN	RPGF2_HUMAN	34.031	0.991362	0.960874	29.3719	1.21631		DAPK3_HUMAN	1.69716	0.657212	0.874368	1.06822	1.04213		DAPK3_HUMAN	1.69716	0.657212	0.874368	1.06822	1.04213
Predicted	DAPK3_HUMAN	RSLAA_HUMAN	34.031	0.991362	0.960874	29.3719	1.21631		DAPK3_HUMAN	1.69716	0.657212	0.874368	1.06822	1.04213		DAPK3_HUMAN	1.69716	0.657212	0.874368	1.06822	1.04213
Predicted	DAPK3_HUMAN	RU17_HUMAN	34.031	0.991362	0.960874	29.3719	1.21631		DAPK3_HUMAN	1.69716	0.657212	0.874368	1.06822	1.04213		DAPK3_HUMAN	1.69716	0.657212	0.874368	1.06822	1.04213
Predicted	DAPK3_HUMAN	RU2B_HUMAN	34.031	0.991362	0.960874	29.3719	1.21631		DAPK3_HUMAN	1.69716	0.657212	0.874368	1.06822	1.04213		DAPK3_HUMAN	1.69716	0.657212	0.874368	1.06822	1.04213
Predicted	DAPK3_HUMAN	RUNX1_HUMAN	49.4944	0.991362	0.960874	0.858266	60.539		DAPK3_HUMAN	1.69716	0.657212	0.874368	1.06822	1.04213		DAPK3_HUMAN	1.69716	0.657212	0.874368	1.06822	1.04213
Predicted	DAPK3_HUMAN	RUNX3_HUMAN	112.859	0.991362	0.960874	0.858266	138.044		DAPK3_HUMAN	1.69716	0.657212	0.874368	1.06822	1.04213		DAPK3_HUMAN	1.69716	0.657212	0.874368	1.06822	1.04213
Predicted	DAPK3_HUMAN	RUVB1_HUMAN	49.4944	0.991362	0.960874	0.858266	60.539		DAPK3_HUMAN	1.69716	0.657212	0.874368	1.06822	1.04213		DAPK3_HUMAN	1.69716	0.657212	0.874368	1.06822	1.04213
Predicted	DAPK3_HUMAN	RXRG_HUMAN	49.4944	0.991362	0.960874	0.858266	60.539		DAPK3_HUMAN	1.69716	0.657212	0.874368	1.06822	1.04213		DAPK3_HUMAN	1.69716	0.657212	0.874368	1.06822	1.04213
Predicted	DAPK3_HUMAN	S10A1_HUMAN	34.031	0.991362	0.960874	29.3719	1.21631		DAPK3_HUMAN	1.69716	0.657212	0.874368	1.06822	1.04213		DAPK3_HUMAN	1.69716	0.657212	0.874368	1.06822	1.04213
Predicted	DAPK3_HUMAN	S10AB_HUMAN	34.031	0.991362	0.960874	29.3719	1.21631		DAPK3_HUMAN	1.69716	0.657212	0.874368	1.06822	1.04213		DAPK3_HUMAN	1.69716	0.657212	0.874368	1.06822	1.04213
Predicted	DAPK3_HUMAN	SART3_HUMAN	34.031	0.991362	0.960874	29.3719	1.21631		DAPK3_HUMAN	1.69716	0.657212	0.874368	1.06822	1.04213		DAPK3_HUMAN	1.69716	0.657212	0.874368	1.06822	1.04213
Predicted	DAPK3_HUMAN	SATB1_HUMAN	112.859	0.991362	0.960874	0.858266	138.044		DAPK3_HUMAN	1.69716	0.657212	0.874368	1.06822	1.04213		DAPK3_HUMAN	1.69716	0.657212	0.874368	1.06822	1.04213
Predicted	DAPK3_HUMAN	SEM3C_HUMAN	34.031	0.991362	0.960874	29.3719	1.21631		DAPK3_HUMAN	1.69716	0.657212	0.874368	1.06822	1.04213		DAPK3_HUMAN	1.69716	0.657212	0.874368	1.06822	1.04213
Predicted	DAPK3_HUMAN	SEPT4_HUMAN	49.4944	0.991362	0.960874	0.858266	60.539		DAPK3_HUMAN	1.69716	0.657212	0.874368	1.06822	1.04213		DAPK3_HUMAN	1.69716	0.657212	0.874368	1.06822	1.04213
Predicted	DAPK3_HUMAN	SETB1_HUMAN	49.4944	0.991362	0.960874	0.858266	60.539		DAPK3_HUMAN	1.69716	0.657212	0.874368	1.06822	1.04213		DAPK3_HUMAN	1.69716	0.657212	0.874368	1.06822	1.04213
Predicted	DAPK3_HUMAN	SGK1_HUMAN	10960.7	0.991362	0.960874	83.3534	138.044		DAPK3_HUMAN	1.69716	0.657212	0.874368	1.06822	1.04213		DAPK3_HUMAN	1.69716	0.657212	0.874368	1.06822	1.04213
Predicted	DAPK3_HUMAN	SH2B2_HUMAN	34.031	0.991362	0.960874	29.3719	1.21631		DAPK3_HUMAN	1.69716	0.657212	0.874368	1.06822	1.04213		DAPK3_HUMAN	1.69716	0.657212	0.874368	1.06822	1.04213
Predicted	DAPK3_HUMAN	SIGL6_HUMAN	34.031	0.991362	0.960874	29.3719	1.21631		DAPK3_HUMAN	1.69716	0.657212	0.874368	1.06822	1.04213		DAPK3_HUMAN	1.69716	0.657212	0.874368	1.06822	1.04213
Predicted	DAPK3_HUMAN	SIK1_HUMAN	3862.31	0.991362	0.960874	29.3719	138.044		DAPK3_HUMAN	1.69716	0.657212	0.874368	1.06822	1.04213		DAPK3_HUMAN	1.69716	0.657212	0.874368	1.06822	1.04213
Predicted	DAPK3_HUMAN	SKAP1_HUMAN	34.031	0.991362	0.960874	29.3719	1.21631		DAPK3_HUMAN	1.69716	0.657212	0.874368	1.06822	1.04213		DAPK3_HUMAN	1.69716	0.657212	0.874368	1.06822	1.04213
Predicted	DAPK3_HUMAN	SLK_HUMAN	3862.31	0.991362	0.960874	29.3719	138.044		DAPK3_HUMAN	1.69716	0.657212	0.874368	1.06822	1.04213		DAPK3_HUMAN	1.69716	0.657212	0.874368	1.06822	1.04213
Predicted	DAPK3_HUMAN	SMRD3_HUMAN	49.4944	0.991362	0.960874	0.858266	60.539		DAPK3_HUMAN	1.69716	0.657212	0.874368	1.06822	1.04213		DAPK3_HUMAN	1.69716	0.657212	0.874368	1.06822	1.04213
Predicted	DAPK3_HUMAN	SMYD2_HUMAN	49.4944	0.991362	0.960874	0.858266	60.539		DAPK3_HUMAN	1.69716	0.657212	0.874368	1.06822	1.04213		DAPK3_HUMAN	1.69716	0.657212	0.874368	1.06822	1.04213
Predicted	DAPK3_HUMAN	SNRK_HUMAN	661.336	0.991362	0.960874	29.3719	23.6369		DAPK3_HUMAN	1.69716	0.657212	0.874368	1.06822	1.04213		DAPK3_HUMAN	1.69716	0.657212	0.874368	1.06822	1.04213
Predicted	DAPK3_HUMAN	SNRPA_HUMAN	34.031	0.991362	0.960874	29.3719	1.21631		DAPK3_HUMAN	1.69716	0.657212	0.874368	1.06822	1.04213		DAPK3_HUMAN	1.69716	0.657212	0.874368	1.06822	1.04213
Predicted	DAPK3_HUMAN	SOS1_HUMAN	157.568	0.991362	0.960874	29.3719	5.63168		DAPK3_HUMAN	1.69716	0.657212	0.874368	1.06822	1.04213		DAPK3_HUMAN	1.69716	0.657212	0.874368	1.06822	1.04213
Predicted	DAPK3_HUMAN	SOX9_HUMAN	112.859	0.991362	0.960874	0.858266	138.044		DAPK3_HUMAN	1.69716	0.657212	0.874368	1.06822	1.04213		DAPK3_HUMAN	1.69716	0.657212	0.874368	1.06822	1.04213
Predicted	DAPK3_HUMAN	SPEG_HUMAN	1876.78	0.991362	0.960874	83.3534	23.6369		DAPK3_HUMAN	1.69716	0.657212	0.874368	1.06822	1.04213		DAPK3_HUMAN	1.69716	0.657212	0.874368	1.06822	1.04213
Predicted	DAPK3_HUMAN	SPRC_HUMAN	34.031	0.991362	0.960874	29.3719	1.21631		DAPK3_HUMAN	1.69716	0.657212	0.874368	1.06822	1.04213		DAPK3_HUMAN	1.69716	0.657212	0.874368	1.06822	1.04213
Predicted	DAPK3_HUMAN	SPRL1_HUMAN	34.031	0.991362	0.960874	29.3719	1.21631		DAPK3_HUMAN	1.69716	0.657212	0.874368	1.06822	1.04213		DAPK3_HUMAN	1.69716	0.657212	0.874368	1.06822	1.04213
Predicted	DAPK3_HUMAN	SPTN2_HUMAN	34.031	0.991362	0.960874	29.3719	1.21631		DAPK3_HUMAN	1.69716	0.657212	0.874368	1.06822	1.04213		DAPK3_HUMAN	1.69716	0.657212	0.874368	1.06822	1.04213
Predicted	DAPK3_HUMAN	SRCAP_HUMAN	49.4944	0.991362	0.960874	0.858266	60.539		DAPK3_HUMAN	1.69716	0.657212	0.874368	1.06822	1.04213		DAPK3_HUMAN	1.69716	0.657212	0.874368	1.06822	1.04213
Predicted	DAPK3_HUMAN	SRS11_HUMAN	34.031	0.991362	0.960874	29.3719	1.21631		DAPK3_HUMAN	1.69716	0.657212	0.874368	1.06822	1.04213		DAPK3_HUMAN	1.69716	0.657212	0.874368	1.06822	1.04213
Predicted	DAPK3_HUMAN	SRSF3_HUMAN	34.031	0.991362	0.960874	29.3719	1.21631		DAPK3_HUMAN	1.69716	0.657212	0.874368	1.06822	1.04213		DAPK3_HUMAN	1.69716	0.657212	0.874368	1.06822	1.04213
Predicted	DAPK3_HUMAN	SRSF4_HUMAN	34.031	0.991362	0.960874	29.3719	1.21631		DAPK3_HUMAN	1.69716	0.657212	0.874368	1.06822	1.04213		DAPK3_HUMAN	1.69716	0.657212	0.874368	1.06822	1.04213
Predicted	DAPK3_HUMAN	SRSF5_HUMAN	34.031	0.991362	0.960874	29.3719	1.21631		DAPK3_HUMAN	1.69716	0.657212	0.874368	1.06822	1.04213		DAPK3_HUMAN	1.69716	0.657212	0.874368	1.06822	1.04213
Predicted	DAPK3_HUMAN	SRSF6_HUMAN	34.031	0.991362	0.960874	29.3719	1.21631		DAPK3_HUMAN	1.69716	0.657212	0.874368	1.06822	1.04213		DAPK3_HUMAN	1.69716	0.657212	0.874368	1.06822	1.04213
Predicted	DAPK3_HUMAN	SRSF9_HUMAN	34.031	0.991362	0.960874	29.3719	1.21631		DAPK3_HUMAN	1.69716	0.657212	0.874368	1.06822	1.04213		DAPK3_HUMAN	1.69716	0.657212	0.874368	1.06822	1.04213
Predicted	DAPK3_HUMAN	ST32C_HUMAN	661.336	0.991362	0.960874	29.3719	23.6369		DAPK3_HUMAN	1.69716	0.657212	0.874368	1.06822	1.04213		DAPK3_HUMAN	1.69716	0.657212	0.874368	1.06822	1.04213
Predicted	DAPK3_HUMAN	STAC_HUMAN	34.031	0.991362	0.960874	29.3719	1.21631		DAPK3_HUMAN	1.69716	0.657212	0.874368	1.06822	1.04213		DAPK3_HUMAN	1.69716	0.657212	0.874368	1.06822	1.04213
Predicted	DAPK3_HUMAN	STAT1_HUMAN	112.859	0.991362	0.960874	0.858266	138.044		DAPK3_HUMAN	1.69716	0.657212	0.874368	1.06822	1.04213		DAPK3_HUMAN	1.69716	0.657212	0.874368	1.06822	1.04213
Predicted	DAPK3_HUMAN	STAT4_HUMAN	49.4944	0.991362	0.960874	0.858266	60.539		DAPK3_HUMAN	1.69716	0.657212	0.874368	1.06822	1.04213		DAPK3_HUMAN	1.69716	0.657212	0.874368	1.06822	1.04213
Predicted	DAPK3_HUMAN	STK3_HUMAN	3862.31	0.991362	0.960874	29.3719	138.044		DAPK3_HUMAN	1.69716	0.657212	0.874368	1.06822	1.04213		DAPK3_HUMAN	1.69716	0.657212	0.874368	1.06822	1.04213
Predicted	DAPK3_HUMAN	STK39_HUMAN	661.336	0.991362	0.960874	29.3719	23.6369		DAPK3_HUMAN	1.69716	0.657212	0.874368	1.06822	1.04213		DAPK3_HUMAN	1.69716	0.657212	0.874368	1.06822	1.04213
Predicted	DAPK3_HUMAN	TAF1_HUMAN	112.859	0.991362	0.960874	0.858266	138.044		DAPK3_HUMAN	1.69716	0.657212	0.874368	1.06822	1.04213		DAPK3_HUMAN	1.69716	0.657212	0.874368	1.06822	1.04213
Predicted	DAPK3_HUMAN	TCF19_HUMAN	661.336	0.991362	0.960874	29.3719	23.6369		DAPK3_HUMAN	1.69716	0.657212	0.874368	1.06822	1.04213		DAPK3_HUMAN	1.69716	0.657212	0.874368	1.06822	1.04213
Predicted	DAPK3_HUMAN	TEC_HUMAN	4806.82	0.991362	0.960874	83.3534	60.539		DAPK3_HUMAN	1.69716	0.657212	0.874368	1.06822	1.04213		DAPK3_HUMAN	1.69716	0.657212	0.874368	1.06822	1.04213
Predicted	DAPK3_HUMAN	TESK1_HUMAN	661.336	0.991362	0.960874	29.3719	23.6369		DAPK3_HUMAN	1.69716	0.657212	0.874368	1.06822	1.04213		DAPK3_HUMAN	1.69716	0.657212	0.874368	1.06822	1.04213
Predicted	DAPK3_HUMAN	TF2H3_HUMAN	49.4944	0.991362	0.960874	0.858266	60.539		DAPK3_HUMAN	1.69716	0.657212	0.874368	1.06822	1.04213		DAPK3_HUMAN	1.69716	0.657212	0.874368	1.06822	1.04213
Predicted	DAPK3_HUMAN	TF2H4_HUMAN	49.4944	0.991362	0.960874	0.858266	60.539		DAPK3_HUMAN	1.69716	0.657212	0.874368	1.06822	1.04213		DAPK3_HUMAN	1.69716	0.657212	0.874368	1.06822	1.04213
Predicted	DAPK3_HUMAN	TIA1_HUMAN	661.336	0.991362	0.960874	29.3719	23.6369		DAPK3_HUMAN	1.69716	0.657212	0.874368	1.06822	1.04213		DAPK3_HUMAN	1.69716	0.657212	0.874368	1.06822	1.04213
Predicted	DAPK3_HUMAN	TIAM1_HUMAN	157.568	0.991362	0.960874	29.3719	5.63168		DAPK3_HUMAN	1.69716	0.657212	0.874368	1.06822	1.04213		DAPK3_HUMAN	1.69716	0.657212	0.874368	1.06822	1.04213
Predicted	DAPK3_HUMAN	TIAR_HUMAN	661.336	0.991362	0.960874	29.3719	23.6369		DAPK3_HUMAN	1.69716	0.657212	0.874368	1.06822	1.04213		DAPK3_HUMAN	1.69716	0.657212	0.874368	1.06822	1.04213
Predicted	DAPK3_HUMAN	TIE1_HUMAN	661.336	0.991362	0.960874	29.3719	23.6369		DAPK3_HUMAN	1.69716	0.657212	0.874368	1.06822	1.04213		DAPK3_HUMAN	1.69716	0.657212	0.874368	1.06822	1.04213
Predicted	DAPK3_HUMAN	TIE2_HUMAN	1693.81	0.991362	0.960874	29.3719	60.539		DAPK3_HUMAN	1.69716	0.657212	0.874368	1.06822	1.04213		DAPK3_HUMAN	1.69716	0.657212	0.874368	1.06822	1.04213
Predicted	DAPK3_HUMAN	TIF1A_HUMAN	248.443	0.991362	0.960874	0.858266	303.883		DAPK3_HUMAN	1.69716	0.657212	0.874368	1.06822	1.04213		DAPK3_HUMAN	1.69716	0.657212	0.874368	1.06822	1.04213
Predicted	DAPK3_HUMAN	TIF1B_HUMAN	112.859	0.991362	0.960874	0.858266	138.044		DAPK3_HUMAN	1.69716	0.657212	0.874368	1.06822	1.04213		DAPK3_HUMAN	1.69716	0.657212	0.874368	1.06822	1.04213
Predicted	DAPK3_HUMAN	TLK2_HUMAN	1693.81	0.991362	0.960874	29.3719	60.539		DAPK3_HUMAN	1.69716	0.657212	0.874368	1.06822	1.04213		DAPK3_HUMAN	1.69716	0.657212	0.874368	1.06822	1.04213
Predicted	DAPK3_HUMAN	TNR6_HUMAN	49.4944	0.991362	0.960874	0.858266	60.539		DAPK3_HUMAN	1.69716	0.657212	0.874368	1.06822	1.04213		DAPK3_HUMAN	1.69716	0.657212	0.874368	1.06822	1.04213
Predicted	DAPK3_HUMAN	TRA2B_HUMAN	34.031	0.991362	0.960874	29.3719	1.21631		DAPK3_HUMAN	1.69716	0.657212	0.874368	1.06822	1.04213		DAPK3_HUMAN	1.69716	0.657212	0.874368	1.06822	1.04213
Predicted	DAPK3_HUMAN	TRIB1_HUMAN	157.568	0.991362	0.960874	29.3719	5.63168		DAPK3_HUMAN	1.69716	0.657212	0.874368	1.06822	1.04213		DAPK3_HUMAN	1.69716	0.657212	0.874368	1.06822	1.04213
Predicted	DAPK3_HUMAN	TRIB2_HUMAN	157.568	0.991362	0.960874	29.3719	5.63168		DAPK3_HUMAN	1.69716	0.657212	0.874368	1.06822	1.04213		DAPK3_HUMAN	1.69716	0.657212	0.874368	1.06822	1.04213
Predicted	DAPK3_HUMAN	TRIO_HUMAN	4806.82	0.991362	0.960874	83.3534	60.539		DAPK3_HUMAN	1.69716	0.657212	0.874368	1.06822	1.04213		DAPK3_HUMAN	1.69716	0.657212	0.874368	1.06822	1.04213
Predicted	DAPK3_HUMAN	TRPA1_HUMAN	34.031	0.991362	0.960874	29.3719	1.21631		DAPK3_HUMAN	1.69716	0.657212	0.874368	1.06822	1.04213		DAPK3_HUMAN	1.69716	0.657212	0.874368	1.06822	1.04213
Predicted	DAPK3_HUMAN	TRRAP_HUMAN	49.4944	0.991362	0.960874	0.858266	60.539		DAPK3_HUMAN	1.69716	0.657212	0.874368	1.06822	1.04213		DAPK3_HUMAN	1.69716	0.657212	0.874368	1.06822	1.04213
Predicted	DAPK3_HUMAN	TSSK2_HUMAN	1693.81	0.991362	0.960874	29.3719	60.539		DAPK3_HUMAN	1.69716	0.657212	0.874368	1.06822	1.04213		DAPK3_HUMAN	1.69716	0.657212	0.874368	1.06822	1.04213
Predicted	DAPK3_HUMAN	TXK_HUMAN	8502.32	0.991362	0.960874	29.3719	303.883		DAPK3_HUMAN	1.69716	0.657212	0.874368	1.06822	1.04213		DAPK3_HUMAN	1.69716	0.657212	0.874368	1.06822	1.04213
Predicted	DAPK3_HUMAN	TYK2_HUMAN	1693.81	0.991362	0.960874	29.3719	60.539		DAPK3_HUMAN	1.69716	0.657212	0.874368	1.06822	1.04213		DAPK3_HUMAN	1.69716	0.657212	0.874368	1.06822	1.04213
Predicted	DAPK3_HUMAN	UBAC1_HUMAN	34.031	0.991362	0.960874	29.3719	1.21631		DAPK3_HUMAN	1.69716	0.657212	0.874368	1.06822	1.04213		DAPK3_HUMAN	1.69716	0.657212	0.874368	1.06822	1.04213
Predicted	DAPK3_HUMAN	UBE2K_HUMAN	34.031	0.991362	0.960874	29.3719	1.21631		DAPK3_HUMAN	1.69716	0.657212	0.874368	1.06822	1.04213		DAPK3_HUMAN	1.69716	0.657212	0.874368	1.06822	1.04213
Predicted	DAPK3_HUMAN	UBP5_HUMAN	34.031	0.991362	0.960874	29.3719	1.21631		DAPK3_HUMAN	1.69716	0.657212	0.874368	1.06822	1.04213		DAPK3_HUMAN	1.69716	0.657212	0.874368	1.06822	1.04213
Predicted	DAPK3_HUMAN	UN13B_HUMAN	157.568	0.991362	0.960874	29.3719	5.63168		DAPK3_HUMAN	1.69716	0.657212	0.874368	1.06822	1.04213		DAPK3_HUMAN	1.69716	0.657212	0.874368	1.06822	1.04213
Predicted	DAPK3_HUMAN	VAV3_HUMAN	447.157	0.991362	0.960874	83.3534	5.63168		DAPK3_HUMAN	1.69716	0.657212	0.874368	1.06822	1.04213		DAPK3_HUMAN	1.69716	0.657212	0.874368	1.06822	1.04213
Predicted	DAPK3_HUMAN	VCAM1_HUMAN	34.031	0.991362	0.960874	29.3719	1.21631		DAPK3_HUMAN	1.69716	0.657212	0.874368	1.06822	1.04213		DAPK3_HUMAN	1.69716	0.657212	0.874368	1.06822	1.04213
Predicted	DAPK3_HUMAN	VGFR2_HUMAN	4806.82	0.991362	0.960874	83.3534	60.539		DAPK3_HUMAN	1.69716	0.657212	0.874368	1.06822	1.04213		DAPK3_HUMAN	1.69716	0.657212	0.874368	1.06822	1.04213
Predicted	DAPK3_HUMAN	VRK2_HUMAN	1693.81	0.991362	0.960874	29.3719	60.539		DAPK3_HUMAN	1.69716	0.657212	0.874368	1.06822	1.04213		DAPK3_HUMAN	1.69716	0.657212	0.874368	1.06822	1.04213
Predicted	DAPK3_HUMAN	WASL_HUMAN	661.336	0.991362	0.960874	29.3719	23.6369		DAPK3_HUMAN	1.69716	0.657212	0.874368	1.06822	1.04213		DAPK3_HUMAN	1.69716	0.657212	0.874368	1.06822	1.04213
Predicted	DAPK3_HUMAN	WASP_HUMAN	34.031	0.991362	0.960874	29.3719	1.21631		DAPK3_HUMAN	1.69716	0.657212	0.874368	1.06822	1.04213		DAPK3_HUMAN	1.69716	0.657212	0.874368	1.06822	1.04213
Predicted	DAPK3_HUMAN	WNK1_HUMAN	1693.81	0.991362	0.960874	29.3719	60.539		DAPK3_HUMAN	1.69716	0.657212	0.874368	1.06822	1.04213		DAPK3_HUMAN	1.69716	0.657212	0.874368	1.06822	1.04213
